# Supplementary material for: Metal ligand cooperativity in the direct carboxylation and esterification of terminal alkynes by Cu-CNC complexes bearing 2,6-lutidine linkers
Source: Chem Sci. 2026 Jan 8;17(4):2087–101. doi: 10.1039/d5sc08379f (PMC12809709; doi:10.1039/d5sc08379f)
Supplement: SC-017-D5SC08379F-s002 [file SC-017-D5SC08379F-s002.cif]

# Supplementary Information (SI) for Chemical Science.
# This journal is © The Royal Society of Chemistry 2026

####################################################################### 
# 
# This file contains crystal structure data downloaded from the 
# Cambridge Structural Database (CSD) hosted by the Cambridge 
# Crystallographic Data Centre (CCDC).
# 
# Full information about CCDC data access policies and citation 
# guidelines are available at http://www.ccdc.cam.ac.uk/access/V1 
# 
# Audit and citation data items may have been added by the CCDC. 
# Please retain this information to preserve the provenance of 
# this file and to allow appropriate attribution of the data. 
# 
#######################################################################

data_tah23_07
_database_code_depnum_ccdc_archive 'CCDC 2415955'
loop_
_audit_author_name
_audit_author_address
'Daniel Unruh'
;The University of Iowa
United States of America
;
_audit_update_record             
;
2025-01-09 deposited with the CCDC.	2026-01-08 downloaded from the CCDC.
;
# end Validation Reply Form
_audit_creation_date             2023-10-27
_audit_creation_method           
;
Olex2 1.5
(compiled 2023.08.24 svn.re1ec1418 for OlexSys, GUI svn.r6817)
;
_shelx_SHELXL_version_number     2019/1
loop_
_audit_author_email
'tahsini@okstate.edu '
daniel-unruh@uiowa.edu
_chemical_name_common            ?
_chemical_name_systematic        ?
_chemical_formula_moiety         'C37 H45 Cu N5, F6 P, C2 H3 N'
_chemical_formula_sum            'C39 H48 Cu F6 N6 P'
_chemical_formula_weight         809.34
_chemical_melting_point          ?
loop_
_atom_type_symbol
_atom_type_description
_atom_type_scat_dispersion_real
_atom_type_scat_dispersion_imag
_atom_type_scat_source
C C 0.0033 0.0016 'International Tables Vol C Tables 4.2.6.8 and 6.1.1.4'
H H 0.0000 0.0000 'International Tables Vol C Tables 4.2.6.8 and 6.1.1.4'
Cu Cu 0.3201 1.2651 'International Tables Vol C Tables 4.2.6.8 and 6.1.1.4'
F F 0.0171 0.0103 'International Tables Vol C Tables 4.2.6.8 and 6.1.1.4'
N N 0.0061 0.0033 'International Tables Vol C Tables 4.2.6.8 and 6.1.1.4'
P P 0.1023 0.0942 'International Tables Vol C Tables 4.2.6.8 and 6.1.1.4'

_shelx_space_group_comment       
;
The symmetry employed for this shelxl refinement is uniquely defined
by the following loop, which should always be used as a source of
symmetry information in preference to the above space-group names.
They are only intended as comments.
;
_space_group_crystal_system      monoclinic
_space_group_IT_number           14
_space_group_name_H-M_alt        'P 1 21/n 1'
_space_group_name_Hall           '-P 2yn'
loop_
_space_group_symop_operation_xyz
'x, y, z'
'-x+1/2, y+1/2, -z+1/2'
'-x, -y, -z'
'x-1/2, -y-1/2, z-1/2'

_cell_length_a                   11.0022(4)
_cell_length_b                   15.0039(5)
_cell_length_c                   23.1511(8)
_cell_angle_alpha                90
_cell_angle_beta                 93.337(2)
_cell_angle_gamma                90
_cell_volume                     3815.2(2)
_cell_formula_units_Z            4
_cell_measurement_reflns_used    9947
_cell_measurement_temperature    100.00
_cell_measurement_theta_max      30.120
_cell_measurement_theta_min      2.224
_shelx_estimated_absorpt_T_max   0.884
_shelx_estimated_absorpt_T_min   0.867
_exptl_absorpt_coefficient_mu    0.681
_exptl_absorpt_correction_T_max  0.7461
_exptl_absorpt_correction_T_min  0.7107
_exptl_absorpt_correction_type   numerical
_exptl_absorpt_process_details   
;
SADABS-2016/2 (Bruker,2016/2) was used for absorption correction.
wR2(int) was 0.0770 before and 0.0666 after correction.
The Ratio of minimum to maximum transmission is 0.9526.
The \l/2 correction factor is Not present.
;
_exptl_absorpt_special_details   ?
_exptl_crystal_colour            'clear yellow'
_exptl_crystal_colour_lustre     clear
_exptl_crystal_colour_primary    yellow
_exptl_crystal_density_diffrn    1.409
_exptl_crystal_density_meas      ?
_exptl_crystal_density_method    ?
_exptl_crystal_description       irregular
_exptl_crystal_F_000             1688
_exptl_crystal_size_max          0.216
_exptl_crystal_size_mid          0.193
_exptl_crystal_size_min          0.186
_exptl_transmission_factor_max   ?
_exptl_transmission_factor_min   ?
_diffrn_reflns_av_R_equivalents  0.0705
_diffrn_reflns_av_unetI/netI     0.0273
_diffrn_reflns_Laue_measured_fraction_full 1.000
_diffrn_reflns_Laue_measured_fraction_max 1.000
_diffrn_reflns_limit_h_max       14
_diffrn_reflns_limit_h_min       -14
_diffrn_reflns_limit_k_max       20
_diffrn_reflns_limit_k_min       -20
_diffrn_reflns_limit_l_max       30
_diffrn_reflns_limit_l_min       -30
_diffrn_reflns_number            125754
_diffrn_reflns_point_group_measured_fraction_full 1.000
_diffrn_reflns_point_group_measured_fraction_max 1.000
_diffrn_reflns_theta_full        25.242
_diffrn_reflns_theta_max         28.282
_diffrn_reflns_theta_min         2.006
_diffrn_ambient_temperature      100.00
_diffrn_detector_area_resol_mean ?
_diffrn_measured_fraction_theta_full 1.000
_diffrn_measured_fraction_theta_max 1.000
_diffrn_measurement_device_type  'Bruker D8 Venture Duo with Photon 3'
_diffrn_measurement_method       ?
_diffrn_radiation_type           MoK\a
_diffrn_radiation_wavelength     0.71073
_diffrn_source                   ?
_diffrn_source_current           1.4
_diffrn_source_power             0.07
_diffrn_source_voltage           50.0
_reflns_Friedel_coverage         0.000
_reflns_Friedel_fraction_full    .
_reflns_Friedel_fraction_max     .
_reflns_number_gt                8232
_reflns_number_total             9463
_reflns_special_details          
;
 Reflections were merged by SHELXL according to the crystal
 class for the calculation of statistics and refinement.
 
 _reflns_Friedel_fraction is defined as the number of unique
 Friedel pairs measured divided by the number that would be
 possible theoretically, ignoring centric projections and
 systematic absences.
;
_reflns_threshold_expression     'I > 2\s(I)'
_computing_cell_refinement       'SAINT V8.40B (?, 2016)'
_computing_data_collection       ?
_computing_data_reduction        'SAINT V8.40B (?, 2016)'
_computing_molecular_graphics    'Olex2 1.5 (Dolomanov et al., 2009)'
_computing_publication_material  'Olex2 1.5 (Dolomanov et al., 2009)'
_computing_structure_refinement  'XL  (Sheldrick, 2008)'
_computing_structure_solution    'SHELXT 2018/2 (Sheldrick, 2018)'
_refine_diff_density_max         0.357
_refine_diff_density_min         -0.346
_refine_diff_density_rms         0.054
_refine_ls_extinction_coef       .
_refine_ls_extinction_method     none
_refine_ls_goodness_of_fit_ref   1.023
_refine_ls_hydrogen_treatment    constr
_refine_ls_matrix_type           full
_refine_ls_number_parameters     498
_refine_ls_number_reflns         9463
_refine_ls_number_restraints     24
_refine_ls_R_factor_all          0.0376
_refine_ls_R_factor_gt           0.0300
_refine_ls_restrained_S_all      1.022
_refine_ls_shift/su_max          0.001
_refine_ls_shift/su_mean         0.000
_refine_ls_structure_factor_coef Fsqd
_refine_ls_weighting_details     
'w=1/[\s^2^(Fo^2^)+(0.0271P)^2^+2.8972P] where P=(Fo^2^+2Fc^2^)/3'
_refine_ls_weighting_scheme      calc
_refine_ls_wR_factor_gt          0.0701
_refine_ls_wR_factor_ref         0.0753
_refine_special_details          
'A methyl moiety was positionally disordered and modeled as split sites (C33). To help maintain reasonable ADP and bond length values for the disordered sites, SIMU, RIGU, and free variable DFIX restraints were applied.'
_olex2_refinement_description    
;
1. Fixed Uiso
 At 1.2 times of:
  All C(H) groups, All C(H,H) groups
 At 1.5 times of:
  All C(H,H,H) groups
2. Uiso/Uaniso restraints and constraints
C32 \\sim C33B \\sim C33A: within 2A with sigma of 0.04 and sigma for terminal
atoms of 0.08 within 2A
3. Rigid body (RIGU) restrains
 C33B, C33A, C32
 with sigma for 1-2 distances of 0.004 and sigma for 1-3 distances of 0.004
4. Others
 Sof(H32A)=Sof(C33B)=Sof(H33D)=Sof(H33E)=Sof(H33F)=1-FVAR(1)
 Sof(H32)=Sof(C33A)=Sof(H33A)=Sof(H33B)=Sof(H33C)=FVAR(1)
5.a Ternary CH refined with riding coordinates:
 C20(H20), C23(H23), C32(H32), C32(H32A), C35(H35)
5.b Secondary CH2 refined with riding coordinates:
 C4(H4A,H4B), C10(H10A,H10B)
5.c Aromatic/amide H refined with riding coordinates:
 C2(H2), C3(H3), C7(H7), C8(H8), C9(H9), C12(H12), C13(H13), C16(H16),
 C17(H17), C18(H18), C28(H28), C29(H29), C30(H30)
5.d Idealised Me refined as rotating group:
 C21(H21A,H21B,H21C), C22(H22A,H22B,H22C), C24(H24A,H24B,H24C), C25(H25A,H25B,
 H25C), C33A(H33A,H33B,H33C), C33B(H33D,H33E,H33F), C34(H34A,H34B,H34C),
 C36(H36A,H36B,H36C), C37(H37A,H37B,H37C), C39(H39A,H39B,H39C)
;
_atom_sites_solution_hydrogens   geom
_atom_sites_solution_primary     dual
_atom_sites_solution_secondary   ?
loop_
_atom_site_label
_atom_site_type_symbol
_atom_site_fract_x
_atom_site_fract_y
_atom_site_fract_z
_atom_site_U_iso_or_equiv
_atom_site_adp_type
_atom_site_occupancy
_atom_site_site_symmetry_order
_atom_site_calc_flag
_atom_site_refinement_flags_posn
_atom_site_refinement_flags_adp
_atom_site_refinement_flags_occupancy
_atom_site_disorder_assembly
_atom_site_disorder_group
Cu1 Cu -0.02377(2) 0.56316(2) 0.31131(2) 0.01238(5) Uani 1 1 d . . . . .
N1 N 0.23322(11) 0.62971(8) 0.33293(5) 0.0127(2) Uani 1 1 d . . . . .
N2 N 0.19559(11) 0.50491(8) 0.37283(5) 0.0121(2) Uani 1 1 d . . . . .
N3 N -0.06630(11) 0.48959(8) 0.39333(5) 0.0141(2) Uani 1 1 d . . . . .
N4 N -0.28125(11) 0.54721(8) 0.32255(5) 0.0138(2) Uani 1 1 d . . . . .
N5 N -0.24737(11) 0.53660(8) 0.23298(5) 0.0122(2) Uani 1 1 d . . . . .
C1 C 0.14425(13) 0.56716(9) 0.33605(6) 0.0129(3) Uani 1 1 d . . . . .
C2 C 0.31353(13) 0.52800(10) 0.39184(6) 0.0143(3) Uani 1 1 d . . . . .
H2 H 0.366999 0.494820 0.417366 0.017 Uiso 1 1 calc R U . . .
C3 C 0.33705(13) 0.60698(10) 0.36682(6) 0.0145(3) Uani 1 1 d . . . . .
H3 H 0.410250 0.640467 0.371468 0.017 Uiso 1 1 calc R U . . .
C4 C 0.13446(13) 0.42234(9) 0.38943(6) 0.0147(3) Uani 1 1 d . . . . .
H4A H 0.191458 0.387604 0.415316 0.018 Uiso 1 1 calc R U . . .
H4B H 0.116317 0.386261 0.354177 0.018 Uiso 1 1 calc R U . . .
C5 C 0.01716(13) 0.43610(9) 0.41965(6) 0.0129(3) Uani 1 1 d . . . . .
C6 C -0.17579(13) 0.49808(9) 0.41543(6) 0.0138(3) Uani 1 1 d . . . . .
C7 C -0.20626(14) 0.45306(10) 0.46489(6) 0.0160(3) Uani 1 1 d . . . . .
H7 H -0.284959 0.458910 0.479302 0.019 Uiso 1 1 calc R U . . .
C8 C -0.11844(14) 0.39915(10) 0.49276(6) 0.0170(3) Uani 1 1 d . . . . .
H8 H -0.136031 0.368501 0.527198 0.020 Uiso 1 1 calc R U . . .
C9 C -0.00480(14) 0.39021(9) 0.47012(6) 0.0158(3) Uani 1 1 d . . . . .
H9 H 0.056253 0.353687 0.488674 0.019 Uiso 1 1 calc R U . . .
C10 C -0.26427(14) 0.56248(10) 0.38506(6) 0.0166(3) Uani 1 1 d . . . . .
H10A H -0.344109 0.557328 0.402409 0.020 Uiso 1 1 calc R U . . .
H10B H -0.234325 0.624050 0.391778 0.020 Uiso 1 1 calc R U . . .
C11 C -0.19078(13) 0.55550(9) 0.28517(6) 0.0125(3) Uani 1 1 d . . . . .
C12 C -0.36972(13) 0.51700(10) 0.23748(6) 0.0168(3) Uani 1 1 d . . . . .
H12 H -0.427107 0.501813 0.206810 0.020 Uiso 1 1 calc R U . . .
C13 C -0.39090(13) 0.52387(10) 0.29426(6) 0.0173(3) Uani 1 1 d . . . . .
H13 H -0.466263 0.514499 0.311375 0.021 Uiso 1 1 calc R U . . .
C14 C 0.21640(13) 0.71234(9) 0.30120(6) 0.0133(3) Uani 1 1 d . . . . .
C15 C 0.18886(13) 0.78939(10) 0.33209(6) 0.0148(3) Uani 1 1 d . . . . .
C16 C 0.16692(14) 0.86743(10) 0.30057(7) 0.0182(3) Uani 1 1 d . . . . .
H16 H 0.148713 0.920926 0.320245 0.022 Uiso 1 1 calc R U . . .
C17 C 0.17136(14) 0.86796(10) 0.24074(7) 0.0188(3) Uani 1 1 d . . . . .
H17 H 0.154465 0.921416 0.219787 0.023 Uiso 1 1 calc R U . . .
C18 C 0.20021(13) 0.79118(10) 0.21148(6) 0.0167(3) Uani 1 1 d . . . . .
H18 H 0.202650 0.792586 0.170539 0.020 Uiso 1 1 calc R U . . .
C19 C 0.22583(13) 0.71156(10) 0.24103(6) 0.0143(3) Uani 1 1 d . . . . .
C20 C 0.17757(14) 0.78797(10) 0.39733(6) 0.0176(3) Uani 1 1 d . . . . .
H20 H 0.224388 0.735501 0.413331 0.021 Uiso 1 1 calc R U . . .
C21 C 0.22880(17) 0.87166(12) 0.42758(7) 0.0262(3) Uani 1 1 d . . . . .
H21A H 0.312698 0.881300 0.416911 0.039 Uiso 1 1 calc R U . . .
H21B H 0.227715 0.864051 0.469585 0.039 Uiso 1 1 calc R U . . .
H21C H 0.178830 0.923245 0.415614 0.039 Uiso 1 1 calc R U . . .
C22 C 0.04326(15) 0.77483(11) 0.41005(7) 0.0230(3) Uani 1 1 d . . . . .
H22A H -0.005283 0.823864 0.392843 0.034 Uiso 1 1 calc R U . . .
H22B H 0.035347 0.774108 0.451993 0.034 Uiso 1 1 calc R U . . .
H22C H 0.014038 0.718145 0.393432 0.034 Uiso 1 1 calc R U . . .
C23 C 0.26175(14) 0.62916(10) 0.20783(6) 0.0166(3) Uani 1 1 d . . . . .
H23 H 0.286809 0.581818 0.236505 0.020 Uiso 1 1 calc R U . . .
C24 C 0.36981(15) 0.64833(12) 0.17082(7) 0.0243(3) Uani 1 1 d . . . . .
H24A H 0.345676 0.692212 0.140962 0.036 Uiso 1 1 calc R U . . .
H24B H 0.395062 0.593074 0.152395 0.036 Uiso 1 1 calc R U . . .
H24C H 0.437777 0.671976 0.195443 0.036 Uiso 1 1 calc R U . . .
C25 C 0.15362(15) 0.59406(12) 0.16989(8) 0.0259(3) Uani 1 1 d . . . . .
H25A H 0.085674 0.581061 0.194127 0.039 Uiso 1 1 calc R U . . .
H25B H 0.177499 0.539468 0.150258 0.039 Uiso 1 1 calc R U . . .
H25C H 0.128443 0.639160 0.141007 0.039 Uiso 1 1 calc R U . . .
C26 C -0.18772(12) 0.53540(9) 0.17905(6) 0.0121(3) Uani 1 1 d . . . . .
C27 C -0.13781(13) 0.45493(10) 0.16119(6) 0.0144(3) Uani 1 1 d . . . . .
C28 C -0.08577(14) 0.45490(10) 0.10757(6) 0.0189(3) Uani 1 1 d . . . . .
H28 H -0.052304 0.401371 0.093387 0.023 Uiso 1 1 calc R U . . .
C29 C -0.08244(15) 0.53208(11) 0.07486(6) 0.0204(3) Uani 1 1 d . . . . .
H29 H -0.046348 0.530805 0.038579 0.025 Uiso 1 1 calc R U . . .
C30 C -0.13084(14) 0.61095(10) 0.09420(6) 0.0183(3) Uani 1 1 d . . . . .
H30 H -0.126547 0.663384 0.071408 0.022 Uiso 1 1 calc R U . . .
C31 C -0.18598(13) 0.61410(10) 0.14701(6) 0.0144(3) Uani 1 1 d . . . . .
C32 C -0.14063(14) 0.37050(10) 0.19734(7) 0.0177(3) Uani 1 1 d . U . . .
H32 H -0.164895 0.386306 0.237027 0.021 Uiso 0.74(3) 1 calc R U P A 1
H32A H -0.179095 0.390480 0.233229 0.021 Uiso 0.26(3) 1 calc R U P A 2
C33A C -0.0170(6) 0.3237(5) 0.2023(3) 0.0281(10) Uani 0.74(3) 1 d . U P A 1
H33A H 0.005248 0.304706 0.163833 0.042 Uiso 0.74(3) 1 calc R U P A 1
H33B H -0.021878 0.271429 0.227485 0.042 Uiso 0.74(3) 1 calc R U P A 1
H33C H 0.044773 0.364883 0.218832 0.042 Uiso 0.74(3) 1 calc R U P A 1
C33B C -0.0082(13) 0.3448(18) 0.2196(16) 0.038(5) Uani 0.26(3) 1 d . U P A 2
H33D H 0.040484 0.331465 0.186552 0.057 Uiso 0.26(3) 1 calc R U P A 2
H33E H -0.010867 0.292186 0.244603 0.057 Uiso 0.26(3) 1 calc R U P A 2
H33F H 0.028769 0.394635 0.241648 0.057 Uiso 0.26(3) 1 calc R U P A 2
C34 C -0.23303(19) 0.30468(12) 0.17030(8) 0.0316(4) Uani 1 1 d . . . . .
H34A H -0.314313 0.331597 0.168732 0.047 Uiso 1 1 calc R U . . .
H34B H -0.233092 0.250318 0.193756 0.047 Uiso 1 1 calc R U . . .
H34C H -0.211038 0.289850 0.131022 0.047 Uiso 1 1 calc R U . . .
C35 C -0.23715(14) 0.70130(10) 0.16845(7) 0.0184(3) Uani 1 1 d . . . . .
H35 H -0.283064 0.688048 0.203476 0.022 Uiso 1 1 calc R U . . .
C36 C -0.13336(17) 0.76533(12) 0.18645(9) 0.0304(4) Uani 1 1 d . . . . .
H36A H -0.081280 0.738181 0.217415 0.046 Uiso 1 1 calc R U . . .
H36B H -0.167352 0.821208 0.200355 0.046 Uiso 1 1 calc R U . . .
H36C H -0.085041 0.777574 0.153097 0.046 Uiso 1 1 calc R U . . .
C37 C -0.32583(18) 0.74361(12) 0.12301(8) 0.0316(4) Uani 1 1 d . . . . .
H37A H -0.281613 0.761204 0.089279 0.047 Uiso 1 1 calc R U . . .
H37B H -0.363392 0.796318 0.139506 0.047 Uiso 1 1 calc R U . . .
H37C H -0.389260 0.700406 0.111152 0.047 Uiso 1 1 calc R U . . .
P1 P 0.56307(4) 0.69713(3) 0.50328(2) 0.01586(8) Uani 1 1 d . . . . .
F1 F 0.54922(9) 0.71705(7) 0.43508(4) 0.0254(2) Uani 1 1 d . . . . .
F2 F 0.41922(9) 0.70488(7) 0.50744(4) 0.0266(2) Uani 1 1 d . . . . .
F3 F 0.54905(10) 0.59237(6) 0.48992(4) 0.0294(2) Uani 1 1 d . . . . .
F4 F 0.70847(9) 0.68808(7) 0.49842(4) 0.0291(2) Uani 1 1 d . . . . .
F5 F 0.57827(9) 0.80095(6) 0.51603(5) 0.0290(2) Uani 1 1 d . . . . .
F6 F 0.57960(11) 0.67571(8) 0.57103(4) 0.0346(3) Uani 1 1 d . . . . .
N6 N 0.93342(14) 1.00471(11) 0.41902(7) 0.0313(3) Uani 1 1 d . . . . .
C38 C 0.88601(15) 0.96379(11) 0.45283(7) 0.0242(3) Uani 1 1 d . . . . .
C39 C 0.82814(17) 0.90971(12) 0.49582(8) 0.0283(4) Uani 1 1 d . . . . .
H39A H 0.799726 0.853587 0.478085 0.043 Uiso 1 1 calc R U . . .
H39B H 0.758711 0.942220 0.510118 0.043 Uiso 1 1 calc R U . . .
H39C H 0.887093 0.896990 0.528136 0.043 Uiso 1 1 calc R U . . .

loop_
_atom_site_aniso_label
_atom_site_aniso_U_11
_atom_site_aniso_U_22
_atom_site_aniso_U_33
_atom_site_aniso_U_23
_atom_site_aniso_U_13
_atom_site_aniso_U_12
Cu1 0.01102(9) 0.01403(9) 0.01196(8) 0.00053(6) -0.00046(6) -0.00090(6)
N1 0.0116(6) 0.0136(6) 0.0127(5) 0.0019(4) 0.0001(4) -0.0001(4)
N2 0.0117(6) 0.0125(5) 0.0122(5) 0.0014(4) 0.0013(4) -0.0002(4)
N3 0.0150(6) 0.0156(6) 0.0118(5) 0.0005(4) 0.0015(4) 0.0005(5)
N4 0.0124(6) 0.0170(6) 0.0123(5) 0.0002(4) 0.0020(4) 0.0021(4)
N5 0.0109(6) 0.0143(6) 0.0115(5) 0.0006(4) 0.0005(4) 0.0001(4)
C1 0.0143(7) 0.0133(6) 0.0112(6) -0.0002(5) 0.0017(5) 0.0002(5)
C2 0.0124(7) 0.0175(7) 0.0129(6) 0.0005(5) 0.0002(5) 0.0016(5)
C3 0.0110(6) 0.0184(7) 0.0140(6) 0.0003(5) 0.0001(5) 0.0007(5)
C4 0.0156(7) 0.0124(6) 0.0162(6) 0.0033(5) 0.0022(5) 0.0003(5)
C5 0.0139(7) 0.0116(6) 0.0132(6) -0.0005(5) 0.0003(5) -0.0014(5)
C6 0.0153(7) 0.0145(6) 0.0117(6) -0.0024(5) 0.0014(5) 0.0004(5)
C7 0.0176(7) 0.0175(7) 0.0133(6) -0.0016(5) 0.0047(5) -0.0013(5)
C8 0.0232(8) 0.0157(7) 0.0125(6) 0.0017(5) 0.0035(5) -0.0033(6)
C9 0.0189(7) 0.0141(7) 0.0143(6) 0.0014(5) -0.0002(5) -0.0013(5)
C10 0.0182(7) 0.0199(7) 0.0119(6) -0.0009(5) 0.0036(5) 0.0049(6)
C11 0.0139(7) 0.0124(6) 0.0113(6) 0.0014(5) 0.0012(5) 0.0017(5)
C12 0.0103(7) 0.0220(7) 0.0179(7) -0.0001(6) -0.0004(5) -0.0004(5)
C13 0.0106(7) 0.0225(7) 0.0190(7) 0.0017(6) 0.0020(5) 0.0005(5)
C14 0.0107(6) 0.0135(6) 0.0157(6) 0.0030(5) 0.0001(5) -0.0016(5)
C15 0.0120(7) 0.0168(7) 0.0157(6) 0.0008(5) 0.0022(5) -0.0004(5)
C16 0.0181(7) 0.0155(7) 0.0212(7) 0.0003(6) 0.0020(6) 0.0016(5)
C17 0.0189(7) 0.0163(7) 0.0210(7) 0.0069(6) 0.0002(6) 0.0004(6)
C18 0.0152(7) 0.0199(7) 0.0151(6) 0.0038(6) 0.0016(5) -0.0019(5)
C19 0.0116(6) 0.0152(7) 0.0161(7) 0.0005(5) 0.0010(5) -0.0016(5)
C20 0.0201(7) 0.0185(7) 0.0145(6) -0.0003(5) 0.0025(5) 0.0027(6)
C21 0.0310(9) 0.0284(9) 0.0191(7) -0.0052(6) 0.0006(6) -0.0019(7)
C22 0.0220(8) 0.0249(8) 0.0227(8) 0.0022(6) 0.0073(6) 0.0020(6)
C23 0.0182(7) 0.0170(7) 0.0146(6) 0.0007(5) 0.0007(5) 0.0009(5)
C24 0.0200(8) 0.0279(8) 0.0256(8) -0.0042(7) 0.0071(6) 0.0000(6)
C25 0.0217(8) 0.0270(8) 0.0290(8) -0.0101(7) 0.0001(7) -0.0044(7)
C26 0.0105(6) 0.0163(6) 0.0096(6) -0.0002(5) 0.0001(5) -0.0003(5)
C27 0.0118(7) 0.0164(7) 0.0148(6) -0.0009(5) -0.0023(5) -0.0002(5)
C28 0.0186(7) 0.0208(7) 0.0174(7) -0.0057(6) 0.0024(6) 0.0018(6)
C29 0.0213(8) 0.0270(8) 0.0134(6) -0.0025(6) 0.0051(6) -0.0020(6)
C30 0.0190(7) 0.0215(7) 0.0145(6) 0.0030(6) 0.0021(5) -0.0024(6)
C31 0.0135(7) 0.0162(7) 0.0132(6) 0.0008(5) -0.0006(5) 0.0005(5)
C32 0.0176(7) 0.0160(7) 0.0194(7) 0.0010(6) -0.0011(6) 0.0025(5)
C33A 0.0232(16) 0.028(2) 0.032(2) 0.0031(16) -0.0061(14) 0.0084(14)
C33B 0.023(4) 0.035(8) 0.055(12) 0.020(7) -0.004(5) 0.001(4)
C34 0.0450(11) 0.0232(9) 0.0265(9) -0.0002(7) 0.0006(8) -0.0118(8)
C35 0.0200(8) 0.0150(7) 0.0204(7) 0.0033(6) 0.0041(6) 0.0029(6)
C36 0.0290(9) 0.0232(8) 0.0399(10) -0.0100(7) 0.0095(8) -0.0043(7)
C37 0.0332(10) 0.0278(9) 0.0338(9) 0.0107(7) 0.0011(8) 0.0122(7)
P1 0.01799(19) 0.01580(18) 0.01380(17) -0.00104(14) 0.00107(14) 0.00258(14)
F1 0.0292(5) 0.0310(5) 0.0157(4) 0.0044(4) -0.0012(4) -0.0017(4)
F2 0.0186(5) 0.0272(5) 0.0346(5) -0.0034(4) 0.0066(4) -0.0006(4)
F3 0.0420(6) 0.0147(4) 0.0330(5) -0.0019(4) 0.0144(5) 0.0015(4)
F4 0.0175(5) 0.0401(6) 0.0296(5) -0.0058(4) 0.0002(4) 0.0072(4)
F5 0.0289(5) 0.0193(5) 0.0394(6) -0.0107(4) 0.0059(4) -0.0031(4)
F6 0.0446(7) 0.0455(6) 0.0139(4) 0.0020(4) 0.0023(4) 0.0123(5)
N6 0.0242(8) 0.0337(8) 0.0356(8) 0.0069(7) -0.0027(6) 0.0001(6)
C38 0.0216(8) 0.0227(8) 0.0276(8) -0.0031(7) -0.0044(6) 0.0025(6)
C39 0.0273(9) 0.0294(9) 0.0282(9) 0.0001(7) 0.0010(7) -0.0037(7)

_geom_special_details            
;
 All esds (except the esd in the dihedral angle between two l.s. planes)
 are estimated using the full covariance matrix.  The cell esds are taken
 into account individually in the estimation of esds in distances, angles
 and torsion angles; correlations between esds in cell parameters are only
 used when they are defined by crystal symmetry.  An approximate (isotropic)
 treatment of cell esds is used for estimating esds involving l.s. planes.
;
loop_
_geom_bond_atom_site_label_1
_geom_bond_atom_site_label_2
_geom_bond_distance
_geom_bond_site_symmetry_2
_geom_bond_publ_flag
Cu1 N3 2.2686(12) . ?
Cu1 C1 1.9041(14) . ?
Cu1 C11 1.9043(14) . ?
N1 C1 1.3610(18) . ?
N1 C3 1.3901(18) . ?
N1 C14 1.4474(17) . ?
N2 C1 1.3640(17) . ?
N2 C2 1.3896(18) . ?
N2 C4 1.4714(18) . ?
N3 C5 1.3392(18) . ?
N3 C6 1.3419(18) . ?
N4 C10 1.4662(17) . ?
N4 C11 1.3622(18) . ?
N4 C13 1.3838(19) . ?
N5 C11 1.3566(17) . ?
N5 C12 1.3877(18) . ?
N5 C26 1.4441(17) . ?
C2 H2 0.9500 . ?
C2 C3 1.351(2) . ?
C3 H3 0.9500 . ?
C4 H4A 0.9900 . ?
C4 H4B 0.9900 . ?
C4 C5 1.517(2) . ?
C5 C9 1.3894(19) . ?
C6 C7 1.3873(19) . ?
C6 C10 1.515(2) . ?
C7 H7 0.9500 . ?
C7 C8 1.390(2) . ?
C8 H8 0.9500 . ?
C8 C9 1.390(2) . ?
C9 H9 0.9500 . ?
C10 H10A 0.9900 . ?
C10 H10B 0.9900 . ?
C12 H12 0.9500 . ?
C12 C13 1.352(2) . ?
C13 H13 0.9500 . ?
C14 C15 1.402(2) . ?
C14 C19 1.4029(19) . ?
C15 C16 1.393(2) . ?
C15 C20 1.5228(19) . ?
C16 H16 0.9500 . ?
C16 C17 1.389(2) . ?
C17 H17 0.9500 . ?
C17 C18 1.383(2) . ?
C18 H18 0.9500 . ?
C18 C19 1.397(2) . ?
C19 C23 1.520(2) . ?
C20 H20 1.0000 . ?
C20 C21 1.529(2) . ?
C20 C22 1.536(2) . ?
C21 H21A 0.9800 . ?
C21 H21B 0.9800 . ?
C21 H21C 0.9800 . ?
C22 H22A 0.9800 . ?
C22 H22B 0.9800 . ?
C22 H22C 0.9800 . ?
C23 H23 1.0000 . ?
C23 C24 1.533(2) . ?
C23 C25 1.530(2) . ?
C24 H24A 0.9800 . ?
C24 H24B 0.9800 . ?
C24 H24C 0.9800 . ?
C25 H25A 0.9800 . ?
C25 H25B 0.9800 . ?
C25 H25C 0.9800 . ?
C26 C27 1.399(2) . ?
C26 C31 1.3951(19) . ?
C27 C28 1.397(2) . ?
C27 C32 1.520(2) . ?
C28 H28 0.9500 . ?
C28 C29 1.385(2) . ?
C29 H29 0.9500 . ?
C29 C30 1.383(2) . ?
C30 H30 0.9500 . ?
C30 C31 1.397(2) . ?
C31 C35 1.519(2) . ?
C32 H32 1.0000 . ?
C32 H32A 1.0000 . ?
C32 C33A 1.529(5) . ?
C32 C33B 1.566(15) . ?
C32 C34 1.525(2) . ?
C33A H33A 0.9800 . ?
C33A H33B 0.9800 . ?
C33A H33C 0.9800 . ?
C33B H33D 0.9800 . ?
C33B H33E 0.9800 . ?
C33B H33F 0.9800 . ?
C34 H34A 0.9800 . ?
C34 H34B 0.9800 . ?
C34 H34C 0.9800 . ?
C35 H35 1.0000 . ?
C35 C36 1.531(2) . ?
C35 C37 1.530(2) . ?
C36 H36A 0.9800 . ?
C36 H36B 0.9800 . ?
C36 H36C 0.9800 . ?
C37 H37A 0.9800 . ?
C37 H37B 0.9800 . ?
C37 H37C 0.9800 . ?
P1 F1 1.6054(9) . ?
P1 F2 1.5954(10) . ?
P1 F3 1.6075(10) . ?
P1 F4 1.6159(10) . ?
P1 F5 1.5925(10) . ?
P1 F6 1.6010(10) . ?
N6 C38 1.144(2) . ?
C38 C39 1.459(2) . ?
C39 H39A 0.9800 . ?
C39 H39B 0.9800 . ?
C39 H39C 0.9800 . ?

loop_
_geom_angle_atom_site_label_1
_geom_angle_atom_site_label_2
_geom_angle_atom_site_label_3
_geom_angle
_geom_angle_site_symmetry_1
_geom_angle_site_symmetry_3
_geom_angle_publ_flag
C1 Cu1 N3 90.43(5) . . ?
C1 Cu1 C11 178.04(6) . . ?
C11 Cu1 N3 89.69(5) . . ?
C1 N1 C3 111.77(12) . . ?
C1 N1 C14 123.12(12) . . ?
C3 N1 C14 124.97(12) . . ?
C1 N2 C2 111.85(12) . . ?
C1 N2 C4 124.10(12) . . ?
C2 N2 C4 124.03(12) . . ?
C5 N3 Cu1 120.20(9) . . ?
C5 N3 C6 119.37(12) . . ?
C6 N3 Cu1 120.42(9) . . ?
C11 N4 C10 123.84(12) . . ?
C11 N4 C13 111.81(12) . . ?
C13 N4 C10 124.35(12) . . ?
C11 N5 C12 111.98(12) . . ?
C11 N5 C26 124.37(12) . . ?
C12 N5 C26 123.64(12) . . ?
N1 C1 Cu1 133.99(10) . . ?
N1 C1 N2 103.43(12) . . ?
N2 C1 Cu1 121.71(10) . . ?
N2 C2 H2 126.8 . . ?
C3 C2 N2 106.35(12) . . ?
C3 C2 H2 126.8 . . ?
N1 C3 H3 126.7 . . ?
C2 C3 N1 106.60(12) . . ?
C2 C3 H3 126.7 . . ?
N2 C4 H4A 108.6 . . ?
N2 C4 H4B 108.6 . . ?
N2 C4 C5 114.82(11) . . ?
H4A C4 H4B 107.5 . . ?
C5 C4 H4A 108.6 . . ?
C5 C4 H4B 108.6 . . ?
N3 C5 C4 116.80(12) . . ?
N3 C5 C9 122.10(13) . . ?
C9 C5 C4 120.96(13) . . ?
N3 C6 C7 122.26(13) . . ?
N3 C6 C10 116.77(12) . . ?
C7 C6 C10 120.93(13) . . ?
C6 C7 H7 120.9 . . ?
C6 C7 C8 118.15(14) . . ?
C8 C7 H7 120.9 . . ?
C7 C8 H8 120.1 . . ?
C7 C8 C9 119.82(13) . . ?
C9 C8 H8 120.1 . . ?
C5 C9 C8 118.27(13) . . ?
C5 C9 H9 120.9 . . ?
C8 C9 H9 120.9 . . ?
N4 C10 C6 113.56(11) . . ?
N4 C10 H10A 108.9 . . ?
N4 C10 H10B 108.9 . . ?
C6 C10 H10A 108.9 . . ?
C6 C10 H10B 108.9 . . ?
H10A C10 H10B 107.7 . . ?
N4 C11 Cu1 122.06(10) . . ?
N5 C11 Cu1 132.85(10) . . ?
N5 C11 N4 103.44(12) . . ?
N5 C12 H12 126.9 . . ?
C13 C12 N5 106.24(13) . . ?
C13 C12 H12 126.9 . . ?
N4 C13 H13 126.7 . . ?
C12 C13 N4 106.53(13) . . ?
C12 C13 H13 126.7 . . ?
C15 C14 N1 118.20(12) . . ?
C15 C14 C19 122.96(13) . . ?
C19 C14 N1 118.82(12) . . ?
C14 C15 C20 121.80(13) . . ?
C16 C15 C14 117.51(13) . . ?
C16 C15 C20 120.64(13) . . ?
C15 C16 H16 119.6 . . ?
C17 C16 C15 120.80(14) . . ?
C17 C16 H16 119.6 . . ?
C16 C17 H17 119.8 . . ?
C18 C17 C16 120.41(14) . . ?
C18 C17 H17 119.8 . . ?
C17 C18 H18 119.4 . . ?
C17 C18 C19 121.20(13) . . ?
C19 C18 H18 119.4 . . ?
C14 C19 C23 123.05(13) . . ?
C18 C19 C14 117.04(13) . . ?
C18 C19 C23 119.91(13) . . ?
C15 C20 H20 108.0 . . ?
C15 C20 C21 113.17(13) . . ?
C15 C20 C22 109.08(12) . . ?
C21 C20 H20 108.0 . . ?
C21 C20 C22 110.52(13) . . ?
C22 C20 H20 108.0 . . ?
C20 C21 H21A 109.5 . . ?
C20 C21 H21B 109.5 . . ?
C20 C21 H21C 109.5 . . ?
H21A C21 H21B 109.5 . . ?
H21A C21 H21C 109.5 . . ?
H21B C21 H21C 109.5 . . ?
C20 C22 H22A 109.5 . . ?
C20 C22 H22B 109.5 . . ?
C20 C22 H22C 109.5 . . ?
H22A C22 H22B 109.5 . . ?
H22A C22 H22C 109.5 . . ?
H22B C22 H22C 109.5 . . ?
C19 C23 H23 108.2 . . ?
C19 C23 C24 111.28(12) . . ?
C19 C23 C25 110.72(13) . . ?
C24 C23 H23 108.2 . . ?
C25 C23 H23 108.2 . . ?
C25 C23 C24 110.26(13) . . ?
C23 C24 H24A 109.5 . . ?
C23 C24 H24B 109.5 . . ?
C23 C24 H24C 109.5 . . ?
H24A C24 H24B 109.5 . . ?
H24A C24 H24C 109.5 . . ?
H24B C24 H24C 109.5 . . ?
C23 C25 H25A 109.5 . . ?
C23 C25 H25B 109.5 . . ?
C23 C25 H25C 109.5 . . ?
H25A C25 H25B 109.5 . . ?
H25A C25 H25C 109.5 . . ?
H25B C25 H25C 109.5 . . ?
C27 C26 N5 118.17(12) . . ?
C31 C26 N5 118.05(12) . . ?
C31 C26 C27 123.76(13) . . ?
C26 C27 C32 122.40(13) . . ?
C28 C27 C26 116.82(13) . . ?
C28 C27 C32 120.78(13) . . ?
C27 C28 H28 119.6 . . ?
C29 C28 C27 120.71(14) . . ?
C29 C28 H28 119.6 . . ?
C28 C29 H29 119.5 . . ?
C30 C29 C28 121.03(14) . . ?
C30 C29 H29 119.5 . . ?
C29 C30 H30 119.8 . . ?
C29 C30 C31 120.49(14) . . ?
C31 C30 H30 119.8 . . ?
C26 C31 C30 117.18(13) . . ?
C26 C31 C35 122.58(13) . . ?
C30 C31 C35 120.21(13) . . ?
C27 C32 H32 108.9 . . ?
C27 C32 H32A 103.4 . . ?
C27 C32 C33A 112.2(3) . . ?
C27 C32 C33B 109.8(6) . . ?
C27 C32 C34 110.37(13) . . ?
C33A C32 H32 108.9 . . ?
C33B C32 H32A 103.4 . . ?
C34 C32 H32 108.9 . . ?
C34 C32 H32A 103.4 . . ?
C34 C32 C33A 107.6(4) . . ?
C34 C32 C33B 124.1(13) . . ?
C32 C33A H33A 109.5 . . ?
C32 C33A H33B 109.5 . . ?
C32 C33A H33C 109.5 . . ?
H33A C33A H33B 109.5 . . ?
H33A C33A H33C 109.5 . . ?
H33B C33A H33C 109.5 . . ?
C32 C33B H33D 109.5 . . ?
C32 C33B H33E 109.5 . . ?
C32 C33B H33F 109.5 . . ?
H33D C33B H33E 109.5 . . ?
H33D C33B H33F 109.5 . . ?
H33E C33B H33F 109.5 . . ?
C32 C34 H34A 109.5 . . ?
C32 C34 H34B 109.5 . . ?
C32 C34 H34C 109.5 . . ?
H34A C34 H34B 109.5 . . ?
H34A C34 H34C 109.5 . . ?
H34B C34 H34C 109.5 . . ?
C31 C35 H35 107.9 . . ?
C31 C35 C36 110.16(13) . . ?
C31 C35 C37 111.48(13) . . ?
C36 C35 H35 107.9 . . ?
C37 C35 H35 107.9 . . ?
C37 C35 C36 111.24(14) . . ?
C35 C36 H36A 109.5 . . ?
C35 C36 H36B 109.5 . . ?
C35 C36 H36C 109.5 . . ?
H36A C36 H36B 109.5 . . ?
H36A C36 H36C 109.5 . . ?
H36B C36 H36C 109.5 . . ?
C35 C37 H37A 109.5 . . ?
C35 C37 H37B 109.5 . . ?
C35 C37 H37C 109.5 . . ?
H37A C37 H37B 109.5 . . ?
H37A C37 H37C 109.5 . . ?
H37B C37 H37C 109.5 . . ?
F1 P1 F3 89.45(5) . . ?
F1 P1 F4 89.14(5) . . ?
F2 P1 F1 90.46(5) . . ?
F2 P1 F3 89.91(6) . . ?
F2 P1 F4 179.17(6) . . ?
F2 P1 F6 90.69(6) . . ?
F3 P1 F4 89.35(6) . . ?
F5 P1 F1 90.18(6) . . ?
F5 P1 F2 90.65(5) . . ?
F5 P1 F3 179.33(6) . . ?
F5 P1 F4 90.08(6) . . ?
F5 P1 F6 90.57(6) . . ?
F6 P1 F1 178.62(6) . . ?
F6 P1 F3 89.79(6) . . ?
F6 P1 F4 89.70(6) . . ?
N6 C38 C39 178.41(19) . . ?
C38 C39 H39A 109.5 . . ?
C38 C39 H39B 109.5 . . ?
C38 C39 H39C 109.5 . . ?
H39A C39 H39B 109.5 . . ?
H39A C39 H39C 109.5 . . ?
H39B C39 H39C 109.5 . . ?

loop_
_geom_torsion_atom_site_label_1
_geom_torsion_atom_site_label_2
_geom_torsion_atom_site_label_3
_geom_torsion_atom_site_label_4
_geom_torsion
_geom_torsion_site_symmetry_1
_geom_torsion_site_symmetry_2
_geom_torsion_site_symmetry_3
_geom_torsion_site_symmetry_4
_geom_torsion_publ_flag
Cu1 N3 C5 C4 -4.70(16) . . . . ?
Cu1 N3 C5 C9 179.61(10) . . . . ?
Cu1 N3 C6 C7 178.83(10) . . . . ?
Cu1 N3 C6 C10 -3.50(17) . . . . ?
N1 C14 C15 C16 -176.86(13) . . . . ?
N1 C14 C15 C20 0.5(2) . . . . ?
N1 C14 C19 C18 175.43(12) . . . . ?
N1 C14 C19 C23 -4.4(2) . . . . ?
N2 C2 C3 N1 -0.38(15) . . . . ?
N2 C4 C5 N3 51.80(17) . . . . ?
N2 C4 C5 C9 -132.46(14) . . . . ?
N3 C5 C9 C8 1.5(2) . . . . ?
N3 C6 C7 C8 1.5(2) . . . . ?
N3 C6 C10 N4 51.86(18) . . . . ?
N5 C12 C13 N4 -0.08(16) . . . . ?
N5 C26 C27 C28 177.10(12) . . . . ?
N5 C26 C27 C32 -2.1(2) . . . . ?
N5 C26 C31 C30 -178.26(12) . . . . ?
N5 C26 C31 C35 3.8(2) . . . . ?
C1 N1 C3 C2 0.23(16) . . . . ?
C1 N1 C14 C15 98.25(16) . . . . ?
C1 N1 C14 C19 -80.46(17) . . . . ?
C1 N2 C2 C3 0.42(16) . . . . ?
C1 N2 C4 C5 -60.24(17) . . . . ?
C2 N2 C1 Cu1 -170.98(9) . . . . ?
C2 N2 C1 N1 -0.27(15) . . . . ?
C2 N2 C4 C5 121.12(14) . . . . ?
C3 N1 C1 Cu1 169.02(11) . . . . ?
C3 N1 C1 N2 0.03(15) . . . . ?
C3 N1 C14 C15 -77.08(18) . . . . ?
C3 N1 C14 C19 104.21(16) . . . . ?
C4 N2 C1 Cu1 10.23(18) . . . . ?
C4 N2 C1 N1 -179.06(12) . . . . ?
C4 N2 C2 C3 179.21(12) . . . . ?
C4 C5 C9 C8 -173.99(13) . . . . ?
C5 N3 C6 C7 -0.1(2) . . . . ?
C5 N3 C6 C10 177.56(12) . . . . ?
C6 N3 C5 C4 174.25(12) . . . . ?
C6 N3 C5 C9 -1.4(2) . . . . ?
C6 C7 C8 C9 -1.4(2) . . . . ?
C7 C6 C10 N4 -130.43(14) . . . . ?
C7 C8 C9 C5 -0.1(2) . . . . ?
C10 N4 C11 Cu1 13.71(19) . . . . ?
C10 N4 C11 N5 -179.25(12) . . . . ?
C10 N4 C13 C12 179.28(13) . . . . ?
C10 C6 C7 C8 -176.08(13) . . . . ?
C11 N4 C10 C6 -63.22(18) . . . . ?
C11 N4 C13 C12 0.09(17) . . . . ?
C11 N5 C12 C13 0.06(17) . . . . ?
C11 N5 C26 C27 90.75(17) . . . . ?
C11 N5 C26 C31 -90.89(17) . . . . ?
C12 N5 C11 Cu1 164.97(11) . . . . ?
C12 N5 C11 N4 -0.01(15) . . . . ?
C12 N5 C26 C27 -88.20(17) . . . . ?
C12 N5 C26 C31 90.17(17) . . . . ?
C13 N4 C10 C6 117.68(15) . . . . ?
C13 N4 C11 Cu1 -167.09(10) . . . . ?
C13 N4 C11 N5 -0.05(15) . . . . ?
C14 N1 C1 Cu1 -6.9(2) . . . . ?
C14 N1 C1 N2 -175.86(12) . . . . ?
C14 N1 C3 C2 176.02(13) . . . . ?
C14 C15 C16 C17 0.6(2) . . . . ?
C14 C15 C20 C21 142.34(15) . . . . ?
C14 C15 C20 C22 -94.19(16) . . . . ?
C14 C19 C23 C24 -126.10(15) . . . . ?
C14 C19 C23 C25 110.91(16) . . . . ?
C15 C14 C19 C18 -3.2(2) . . . . ?
C15 C14 C19 C23 176.91(13) . . . . ?
C15 C16 C17 C18 -1.4(2) . . . . ?
C16 C15 C20 C21 -40.4(2) . . . . ?
C16 C15 C20 C22 83.11(17) . . . . ?
C16 C17 C18 C19 -0.2(2) . . . . ?
C17 C18 C19 C14 2.4(2) . . . . ?
C17 C18 C19 C23 -177.77(14) . . . . ?
C18 C19 C23 C24 54.04(18) . . . . ?
C18 C19 C23 C25 -68.96(18) . . . . ?
C19 C14 C15 C16 1.8(2) . . . . ?
C19 C14 C15 C20 179.18(13) . . . . ?
C20 C15 C16 C17 -176.86(14) . . . . ?
C26 N5 C11 Cu1 -14.1(2) . . . . ?
C26 N5 C11 N4 -179.06(12) . . . . ?
C26 N5 C12 C13 179.12(13) . . . . ?
C26 C27 C28 C29 1.3(2) . . . . ?
C26 C27 C32 C33A -133.1(4) . . . . ?
C26 C27 C32 C33B -112.8(17) . . . . ?
C26 C27 C32 C34 106.90(17) . . . . ?
C26 C31 C35 C36 107.19(16) . . . . ?
C26 C31 C35 C37 -128.81(15) . . . . ?
C27 C26 C31 C30 0.0(2) . . . . ?
C27 C26 C31 C35 -177.88(14) . . . . ?
C27 C28 C29 C30 -0.3(2) . . . . ?
C28 C27 C32 C33A 47.7(4) . . . . ?
C28 C27 C32 C33B 68.0(17) . . . . ?
C28 C27 C32 C34 -72.27(18) . . . . ?
C28 C29 C30 C31 -1.0(2) . . . . ?
C29 C30 C31 C26 1.1(2) . . . . ?
C29 C30 C31 C35 179.02(14) . . . . ?
C30 C31 C35 C36 -70.63(18) . . . . ?
C30 C31 C35 C37 53.37(19) . . . . ?
C31 C26 C27 C28 -1.2(2) . . . . ?
C31 C26 C27 C32 179.64(13) . . . . ?
C32 C27 C28 C29 -179.50(14) . . . . ?

_shelx_res_file                  
;
TITL tah23_07_a.res in P2(1)/n
    tah23_07.res
    created by SHELXL-2019/1 at 11:48:20 on 27-Oct-2023
REM Old TITL tah23_07 in P2(1)/n
REM SHELXT solution in P2(1)/n: R1 0.084, Rweak 0.005, Alpha 0.045
REM <I/s> 0.312 for 316 systematic absences, Orientation as input
REM Formula found by SHELXT: C39 N6 F6 P Cu
CELL 0.71073 11.0022 15.0039 23.1511 90 93.337 90
ZERR 4 0.0004 0.0005 0.0008 0 0.002 0
LATT 1
SYMM 0.5-X,0.5+Y,0.5-Z
SFAC C H Cu F N P
UNIT 156 192 4 24 24 4
SIMU C32 C33B C33A
RIGU C33B C33A C32

L.S. 10
PLAN  4
SIZE 0.186 0.193 0.216
TEMP -173.15
CONF
BOND
list 4
fmap 2 53
MORE -1
ACTA
BOND $H
REM <olex2.extras>
REM <HklSrc "%.\\tah23_07.hkl">
REM </olex2.extras>

WGHT    0.027100    2.897200
FVAR       0.31354   0.74216
CU1   3   -0.023771    0.563158    0.311314    11.00000    0.01102    0.01403 =
         0.01196    0.00053   -0.00046   -0.00090
N1    5    0.233219    0.629712    0.332932    11.00000    0.01164    0.01356 =
         0.01271    0.00187    0.00014   -0.00014
N2    5    0.195588    0.504913    0.372832    11.00000    0.01174    0.01246 =
         0.01216    0.00145    0.00128   -0.00019
N3    5   -0.066300    0.489590    0.393333    11.00000    0.01498    0.01563 =
         0.01179    0.00047    0.00150    0.00055
N4    5   -0.281252    0.547205    0.322552    11.00000    0.01238    0.01698 =
         0.01233    0.00016    0.00197    0.00213
N5    5   -0.247369    0.536595    0.232976    11.00000    0.01085    0.01433 =
         0.01150    0.00060    0.00053    0.00006
C1    1    0.144252    0.567164    0.336048    11.00000    0.01427    0.01334 =
         0.01124   -0.00024    0.00174    0.00019
C2    1    0.313533    0.527997    0.391842    11.00000    0.01244    0.01752 =
         0.01292    0.00051    0.00017    0.00161
AFIX  43
H2    2    0.366999    0.494820    0.417366    11.00000   -1.20000
AFIX   0
C3    1    0.337048    0.606984    0.366818    11.00000    0.01096    0.01844 =
         0.01404    0.00030    0.00010    0.00071
AFIX  43
H3    2    0.410250    0.640467    0.371468    11.00000   -1.20000
AFIX   0
C4    1    0.134464    0.422338    0.389433    11.00000    0.01564    0.01242 =
         0.01623    0.00327    0.00216    0.00028
AFIX  23
H4A   2    0.191458    0.387604    0.415316    11.00000   -1.20000
H4B   2    0.116317    0.386261    0.354177    11.00000   -1.20000
AFIX   0
C5    1    0.017159    0.436097    0.419650    11.00000    0.01394    0.01155 =
         0.01316   -0.00046    0.00027   -0.00138
C6    1   -0.175788    0.498083    0.415425    11.00000    0.01534    0.01447 =
         0.01167   -0.00244    0.00139    0.00041
C7    1   -0.206256    0.453058    0.464888    11.00000    0.01764    0.01752 =
         0.01330   -0.00157    0.00468   -0.00135
AFIX  43
H7    2   -0.284959    0.458910    0.479302    11.00000   -1.20000
AFIX   0
C8    1   -0.118442    0.399155    0.492763    11.00000    0.02320    0.01569 =
         0.01251    0.00173    0.00349   -0.00334
AFIX  43
H8    2   -0.136031    0.368501    0.527198    11.00000   -1.20000
AFIX   0
C9    1   -0.004803    0.390215    0.470122    11.00000    0.01887    0.01406 =
         0.01430    0.00139   -0.00022   -0.00127
AFIX  43
H9    2    0.056253    0.353687    0.488674    11.00000   -1.20000
AFIX   0
C10   1   -0.264268    0.562483    0.385056    11.00000    0.01823    0.01986 =
         0.01195   -0.00094    0.00363    0.00491
AFIX  23
H10A  2   -0.344109    0.557328    0.402409    11.00000   -1.20000
H10B  2   -0.234325    0.624050    0.391778    11.00000   -1.20000
AFIX   0
C11   1   -0.190782    0.555502    0.285166    11.00000    0.01387    0.01235 =
         0.01135    0.00140    0.00119    0.00168
C12   1   -0.369718    0.517003    0.237477    11.00000    0.01027    0.02200 =
         0.01788   -0.00008   -0.00036   -0.00042
AFIX  43
H12   2   -0.427107    0.501813    0.206810    11.00000   -1.20000
AFIX   0
C13   1   -0.390896    0.523865    0.294263    11.00000    0.01056    0.02248 =
         0.01898    0.00175    0.00197    0.00046
AFIX  43
H13   2   -0.466263    0.514499    0.311375    11.00000   -1.20000
AFIX   0
C14   1    0.216401    0.712341    0.301203    11.00000    0.01071    0.01348 =
         0.01570    0.00297    0.00013   -0.00157
C15   1    0.188858    0.789391    0.332089    11.00000    0.01201    0.01678 =
         0.01574    0.00080    0.00216   -0.00041
C16   1    0.166924    0.867428    0.300571    11.00000    0.01809    0.01546 =
         0.02125    0.00028    0.00197    0.00161
AFIX  43
H16   2    0.148713    0.920926    0.320245    11.00000   -1.20000
AFIX   0
C17   1    0.171358    0.867964    0.240738    11.00000    0.01889    0.01626 =
         0.02103    0.00686    0.00024    0.00035
AFIX  43
H17   2    0.154465    0.921416    0.219787    11.00000   -1.20000
AFIX   0
C18   1    0.200206    0.791180    0.211480    11.00000    0.01524    0.01990 =
         0.01512    0.00378    0.00155   -0.00191
AFIX  43
H18   2    0.202650    0.792586    0.170539    11.00000   -1.20000
AFIX   0
C19   1    0.225829    0.711560    0.241033    11.00000    0.01157    0.01525 =
         0.01614    0.00047    0.00104   -0.00163
C20   1    0.177569    0.787965    0.397329    11.00000    0.02011    0.01849 =
         0.01445   -0.00029    0.00247    0.00267
AFIX  13
H20   2    0.224388    0.735501    0.413331    11.00000   -1.20000
AFIX   0
C21   1    0.228804    0.871656    0.427576    11.00000    0.03101    0.02842 =
         0.01910   -0.00515    0.00063   -0.00187
AFIX 137
H21A  2    0.312698    0.881300    0.416911    11.00000   -1.50000
H21B  2    0.227715    0.864051    0.469585    11.00000   -1.50000
H21C  2    0.178830    0.923245    0.415614    11.00000   -1.50000
AFIX   0
C22   1    0.043261    0.774832    0.410051    11.00000    0.02196    0.02494 =
         0.02266    0.00222    0.00725    0.00203
AFIX 137
H22A  2   -0.005283    0.823864    0.392843    11.00000   -1.50000
H22B  2    0.035347    0.774108    0.451993    11.00000   -1.50000
H22C  2    0.014038    0.718145    0.393432    11.00000   -1.50000
AFIX   0
C23   1    0.261749    0.629156    0.207827    11.00000    0.01815    0.01698 =
         0.01463    0.00074    0.00071    0.00088
AFIX  13
H23   2    0.286809    0.581818    0.236505    11.00000   -1.20000
AFIX   0
C24   1    0.369806    0.648333    0.170821    11.00000    0.02001    0.02785 =
         0.02559   -0.00417    0.00707   -0.00003
AFIX 137
H24A  2    0.345676    0.692212    0.140962    11.00000   -1.50000
H24B  2    0.395062    0.593074    0.152395    11.00000   -1.50000
H24C  2    0.437777    0.671976    0.195443    11.00000   -1.50000
AFIX   0
C25   1    0.153619    0.594055    0.169894    11.00000    0.02171    0.02701 =
         0.02896   -0.01012    0.00007   -0.00440
AFIX 137
H25A  2    0.085674    0.581061    0.194127    11.00000   -1.50000
H25B  2    0.177499    0.539468    0.150258    11.00000   -1.50000
H25C  2    0.128443    0.639160    0.141007    11.00000   -1.50000
AFIX   0
C26   1   -0.187720    0.535405    0.179045    11.00000    0.01049    0.01628 =
         0.00961   -0.00020    0.00013   -0.00025
C27   1   -0.137812    0.454926    0.161188    11.00000    0.01175    0.01636 =
         0.01479   -0.00091   -0.00229   -0.00020
C28   1   -0.085773    0.454897    0.107572    11.00000    0.01858    0.02080 =
         0.01738   -0.00568    0.00242    0.00181
AFIX  43
H28   2   -0.052304    0.401371    0.093387    11.00000   -1.20000
AFIX   0
C29   1   -0.082442    0.532081    0.074862    11.00000    0.02130    0.02699 =
         0.01344   -0.00254    0.00506   -0.00202
AFIX  43
H29   2   -0.046348    0.530805    0.038579    11.00000   -1.20000
AFIX   0
C30   1   -0.130836    0.610951    0.094203    11.00000    0.01902    0.02150 =
         0.01451    0.00300    0.00206   -0.00244
AFIX  43
H30   2   -0.126547    0.663384    0.071408    11.00000   -1.20000
AFIX   0
C31   1   -0.185983    0.614100    0.147008    11.00000    0.01354    0.01622 =
         0.01318    0.00085   -0.00055    0.00054
C32   1   -0.140634    0.370503    0.197345    11.00000    0.01759    0.01599 =
         0.01941    0.00103   -0.00111    0.00254
PART 1
AFIX  13
H32   2   -0.164895    0.386306    0.237027    21.00000   -1.20000
AFIX  13
PART 2
H32A  2   -0.179095    0.390480    0.233229   -21.00000   -1.20000
AFIX   0
PART 1
C33A  1   -0.017026    0.323676    0.202320    21.00000    0.02321    0.02786 =
         0.03228    0.00314   -0.00614    0.00836
AFIX 137
H33A  2    0.005248    0.304706    0.163833    21.00000   -1.50000
H33B  2   -0.021878    0.271429    0.227485    21.00000   -1.50000
H33C  2    0.044773    0.364883    0.218832    21.00000   -1.50000
AFIX   0
PART 2
C33B  1   -0.008176    0.344793    0.219620   -21.00000    0.02293    0.03547 =
         0.05531    0.01985   -0.00387    0.00095
AFIX 137
H33D  2    0.040484    0.331465    0.186552   -21.00000   -1.50000
H33E  2   -0.010867    0.292186    0.244603   -21.00000   -1.50000
H33F  2    0.028769    0.394635    0.241648   -21.00000   -1.50000
AFIX   0
PART 0
C34   1   -0.233027    0.304684    0.170296    11.00000    0.04500    0.02320 =
         0.02646   -0.00018    0.00062   -0.01182
AFIX 137
H34A  2   -0.314313    0.331597    0.168732    11.00000   -1.50000
H34B  2   -0.233092    0.250318    0.193756    11.00000   -1.50000
H34C  2   -0.211038    0.289850    0.131022    11.00000   -1.50000
AFIX   0
C35   1   -0.237150    0.701304    0.168449    11.00000    0.02000    0.01503 =
         0.02041    0.00327    0.00413    0.00286
AFIX  13
H35   2   -0.283064    0.688048    0.203476    11.00000   -1.20000
AFIX   0
C36   1   -0.133364    0.765330    0.186449    11.00000    0.02898    0.02324 =
         0.03989   -0.00999    0.00952   -0.00433
AFIX 137
H36A  2   -0.081280    0.738181    0.217415    11.00000   -1.50000
H36B  2   -0.167352    0.821208    0.200355    11.00000   -1.50000
H36C  2   -0.085041    0.777574    0.153097    11.00000   -1.50000
AFIX   0
C37   1   -0.325826    0.743611    0.123012    11.00000    0.03324    0.02776 =
         0.03379    0.01069    0.00108    0.01216
AFIX 137
H37A  2   -0.281613    0.761204    0.089279    11.00000   -1.50000
H37B  2   -0.363392    0.796318    0.139506    11.00000   -1.50000
H37C  2   -0.389260    0.700406    0.111152    11.00000   -1.50000
AFIX   0

P1    6    0.563071    0.697130    0.503276    11.00000    0.01799    0.01580 =
         0.01380   -0.00104    0.00107    0.00258
F1    4    0.549219    0.717050    0.435080    11.00000    0.02922    0.03102 =
         0.01569    0.00439   -0.00120   -0.00166
F2    4    0.419219    0.704879    0.507435    11.00000    0.01862    0.02718 =
         0.03464   -0.00336    0.00663   -0.00061
F3    4    0.549048    0.592375    0.489921    11.00000    0.04204    0.01469 =
         0.03299   -0.00192    0.01436    0.00149
F4    4    0.708467    0.688076    0.498420    11.00000    0.01752    0.04014 =
         0.02959   -0.00579    0.00020    0.00720
F5    4    0.578267    0.800953    0.516027    11.00000    0.02885    0.01926 =
         0.03937   -0.01072    0.00593   -0.00309
F6    4    0.579599    0.675710    0.571025    11.00000    0.04457    0.04545 =
         0.01392    0.00202    0.00225    0.01227
N6    5    0.933418    1.004711    0.419015    11.00000    0.02416    0.03370 =
         0.03562    0.00685   -0.00274    0.00013
C38   1    0.886011    0.963787    0.452833    11.00000    0.02159    0.02274 =
         0.02759   -0.00311   -0.00437    0.00246
C39   1    0.828137    0.909709    0.495820    11.00000    0.02727    0.02944 =
         0.02823    0.00011    0.00095   -0.00367
AFIX 137
H39A  2    0.799726    0.853587    0.478085    11.00000   -1.50000
H39B  2    0.758711    0.942220    0.510118    11.00000   -1.50000
H39C  2    0.887093    0.896990    0.528136    11.00000   -1.50000
AFIX   0
HKLF 4


REM  tah23_07_a.res in P2(1)/n
REM wR2 = 0.0753, GooF = S = 1.023, Restrained GooF = 1.022 for all data
REM R1 = 0.0300 for 8232 Fo > 4sig(Fo) and 0.0376 for all 9463 data
REM 498 parameters refined using 24 restraints

END

WGHT      0.0271      2.8974

REM Highest difference peak  0.357,  deepest hole -0.346,  1-sigma level  0.054
Q1    1  -0.1883  0.4765  0.4413  11.00000  0.05    0.36
Q2    1  -0.2036  0.6615  0.1601  11.00000  0.05    0.35
Q3    1  -0.2236  0.5237  0.3983  11.00000  0.05    0.34
Q4    1  -0.1024  0.4610  0.1404  11.00000  0.05    0.34
;
_shelx_res_checksum              87126
_olex2_exptl_crystal_mounting_method 'MiTeGen 100 micron MicroLoop'
_olex2_submission_special_instructions 'No special instructions were received'
# start Validation Reply Form
_vrf_PLAT220_tah23_07            
;
PROBLEM: NonSolvent   Resd 1  C   Ueq(max)/Ueq(min) Range        3.1 Ratio 
RESPONSE: Due to slight disorder about a methyl group in the structure.
;
_chemical_properties_physical    Air-sensitive,Moisture-sensitive
####################################################################### 
# 
# This file contains crystal structure data downloaded from the 
# Cambridge Structural Database (CSD) hosted by the Cambridge 
# Crystallographic Data Centre (CCDC).
# 
# Full information about CCDC data access policies and citation 
# guidelines are available at http://www.ccdc.cam.ac.uk/access/V1 
# 
# Audit and citation data items may have been added by the CCDC. 
# Please retain this information to preserve the provenance of 
# this file and to allow appropriate attribution of the data. 
# 
#######################################################################

data_tah25_09
_database_code_depnum_ccdc_archive 'CCDC 2514575'
loop_
_audit_author_name
_audit_author_address
'Daniel Unruh'
;The University of Iowa
United States of America
;
_audit_update_record             
;
2025-12-09 deposited with the CCDC.	2026-01-08 downloaded from the CCDC.
;
_audit_creation_date             2025-08-22
_audit_creation_method           
;
Olex2 1.5
(compiled 2025.07.13 svn.rb7424aed for OlexSys, GUI svn.r7314)
;
_shelx_SHELXL_version_number     2019/3
loop_
_audit_author_email
tahsini@okstate.edu
daniel-unruh@uiowa.edu
_chemical_name_common            ?
_chemical_name_systematic        '[Cu(IMesC^N^C)(PA)]'
_chemical_formula_moiety         'C78 H76 Cu2 N10, 2(C2 H3 N)'
_chemical_formula_sum            'C82 H82 Cu2 N12'
_chemical_formula_weight         1362.67
_chemical_melting_point          ?
loop_
_atom_type_symbol
_atom_type_description
_atom_type_scat_dispersion_real
_atom_type_scat_dispersion_imag
_atom_type_scat_source
C C 0.0033 0.0016 'International Tables Vol C Tables 4.2.6.8 and 6.1.1.4'
H H 0.0000 0.0000 'International Tables Vol C Tables 4.2.6.8 and 6.1.1.4'
Cu Cu 0.3201 1.2651 'International Tables Vol C Tables 4.2.6.8 and 6.1.1.4'
N N 0.0061 0.0033 'International Tables Vol C Tables 4.2.6.8 and 6.1.1.4'

_shelx_space_group_comment       
;
The symmetry employed for this shelxl refinement is uniquely defined
by the following loop, which should always be used as a source of
symmetry information in preference to the above space-group names.
They are only intended as comments.
;
_space_group_crystal_system      triclinic
_space_group_IT_number           2
_space_group_name_H-M_alt        'P -1'
_space_group_name_Hall           '-P 1'
loop_
_space_group_symop_operation_xyz
'x, y, z'
'-x, -y, -z'

_cell_length_a                   8.3559(4)
_cell_length_b                   11.2732(6)
_cell_length_c                   19.0233(8)
_cell_angle_alpha                90.952(2)
_cell_angle_beta                 94.577(2)
_cell_angle_gamma                95.280(2)
_cell_volume                     1778.14(15)
_cell_formula_units_Z            1
_cell_measurement_reflns_used    9931
_cell_measurement_temperature    100.00
_cell_measurement_theta_max      27.407
_cell_measurement_theta_min      2.456
_shelx_estimated_absorpt_T_max   0.983
_shelx_estimated_absorpt_T_min   0.924
_exptl_absorpt_coefficient_mu    0.652
_exptl_absorpt_correction_T_max  0.7457
_exptl_absorpt_correction_T_min  0.6760
_exptl_absorpt_correction_type   numerical
_exptl_absorpt_process_details   
;
SADABS-2016/2 (Bruker,2016/2) was used for absorption correction.
wR2(int) was 0.0722 before and 0.0481 after correction.
The Ratio of minimum to maximum transmission is 0.9065.
The \l/2 correction factor is Not present.
;
_exptl_absorpt_special_details   ?
_exptl_crystal_colour            'clear colourless'
_exptl_crystal_colour_lustre     clear
_exptl_crystal_colour_primary    colourless
_exptl_crystal_density_diffrn    1.273
_exptl_crystal_density_meas      ?
_exptl_crystal_density_method    ?
_exptl_crystal_description       irregular
_exptl_crystal_F_000             716
_exptl_crystal_size_max          0.124
_exptl_crystal_size_mid          0.113
_exptl_crystal_size_min          0.027
_exptl_transmission_factor_max   ?
_exptl_transmission_factor_min   ?
_diffrn_reflns_av_R_equivalents  0.0617
_diffrn_reflns_av_unetI/netI     0.0420
_diffrn_reflns_Laue_measured_fraction_full 1.000
_diffrn_reflns_Laue_measured_fraction_max 0.999
_diffrn_reflns_limit_h_max       10
_diffrn_reflns_limit_h_min       -10
_diffrn_reflns_limit_k_max       14
_diffrn_reflns_limit_k_min       -14
_diffrn_reflns_limit_l_max       24
_diffrn_reflns_limit_l_min       -24
_diffrn_reflns_number            47397
_diffrn_reflns_point_group_measured_fraction_full 1.000
_diffrn_reflns_point_group_measured_fraction_max 0.999
_diffrn_reflns_theta_full        25.242
_diffrn_reflns_theta_max         27.102
_diffrn_reflns_theta_min         2.086
_diffrn_ambient_temperature      100.00
_diffrn_detector_area_resol_mean ?
_diffrn_measured_fraction_theta_full 1.000
_diffrn_measured_fraction_theta_max 0.999
_diffrn_measurement_device_type  'Bruker D8 Venture DUO with Photon 3'
_diffrn_measurement_method       ?
_diffrn_radiation_type           MoK\a
_diffrn_radiation_wavelength     0.71073
_diffrn_source                   ?
_diffrn_source_current           1.4
_diffrn_source_power             0.07
_diffrn_source_voltage           50.0
_reflns_Friedel_coverage         0.000
_reflns_Friedel_fraction_full    .
_reflns_Friedel_fraction_max     .
_reflns_number_gt                6100
_reflns_number_total             7847
_reflns_special_details          
;
 Reflections were merged by SHELXL according to the crystal
 class for the calculation of statistics and refinement.
 
 _reflns_Friedel_fraction is defined as the number of unique
 Friedel pairs measured divided by the number that would be
 possible theoretically, ignoring centric projections and
 systematic absences.
;
_reflns_threshold_expression     'I > 2\s(I)'
_computing_cell_refinement       'SAINT V8.41 (Bruker AXS Inc, 2024)'
_computing_data_collection       ?
_computing_data_reduction        'SAINT V8.41 (Bruker AXS Inc, 2024)'
_computing_molecular_graphics    'Olex2 1.5 (Dolomanov et al., 2009)'
_computing_publication_material  'Olex2 1.5 (Dolomanov et al., 2009)'
_computing_structure_refinement  'XL  (Sheldrick, 2008)'
_computing_structure_solution    'SHELXT 2018/2 (Sheldrick, 2018)'
_refine_diff_density_max         0.317
_refine_diff_density_min         -0.504
_refine_diff_density_rms         0.058
_refine_ls_extinction_coef       0.0029(6)
_refine_ls_extinction_expression Fc^*^=kFc[1+0.001xFc^2^\l^3^/sin(2\q)]^-1/4^
_refine_ls_extinction_method     'SHELXL-2019/2 (Sheldrick 2019)'
_refine_ls_goodness_of_fit_ref   1.024
_refine_ls_hydrogen_treatment    constr
_refine_ls_matrix_type           full
_refine_ls_number_parameters     470
_refine_ls_number_reflns         7847
_refine_ls_number_restraints     75
_refine_ls_R_factor_all          0.0609
_refine_ls_R_factor_gt           0.0403
_refine_ls_restrained_S_all      1.023
_refine_ls_shift/su_max          0.001
_refine_ls_shift/su_mean         0.000
_refine_ls_structure_factor_coef Fsqd
_refine_ls_weighting_details     
'w=1/[\s^2^(Fo^2^)+(0.0356P)^2^+1.5121P] where P=(Fo^2^+2Fc^2^)/3'
_refine_ls_weighting_scheme      calc
_refine_ls_wR_factor_gt          0.0895
_refine_ls_wR_factor_ref         0.0985
_refine_special_details          
'The interstitial acetonitrile molecule was positionally disordered and modeled over 2 sites.'
_olex2_refinement_description    
;
1. Fixed Uiso
 At 1.2 times of:
  All C(H) groups, All C(H,H) groups
 At 1.5 times of:
  All C(H,H,H) groups
2. Restrained distances
 C42-C41 \\sim C42A-C41A
 with sigma of 0.02
 C41-N6 \\sim C41A-N6A
 with sigma of 0.02
 C42-N6 \\sim C42A-N6A
 with sigma of 0.04
3. Uiso/Uaniso restraints and constraints
N6 \\sim N6A \\sim C41 \\sim C41A \\sim C42 \\sim C42A: within 2A with sigma of
0.01 and sigma for terminal atoms of 0.02 within 2A
4. Rigid body (RIGU) restrains
 N6, N6A, C41, C41A, C42, C42A
 with sigma for 1-2 distances of 0.001 and sigma for 1-3 distances of 0.001
5. Others
 Sof(N6A)=Sof(C41A)=Sof(C42A)=Sof(H42D)=Sof(H42E)=Sof(H42F)=1-FVAR(1)
 Sof(N6)=Sof(C41)=Sof(C42)=Sof(H42A)=Sof(H42B)=Sof(H42C)=FVAR(1)
6.a Secondary CH2 refined with riding coordinates:
 C12(H12A,H12B), C18(H18A,H18B)
6.b Aromatic/amide H refined with riding coordinates:
 C4(H4), C5(H5), C7(H7), C8(H8), C10(H10), C11(H11), C15(H15), C16(H16),
 C17(H17), C20(H20), C21(H21), C24(H24), C26(H26), C33(H33), C35(H35), C38(H38)
6.c Idealised Me refined as rotating group:
 C28(H28A,H28B,H28C), C29(H29A,H29B,H29C), C30(H30A,H30B,H30C), C37(H37A,H37B,
 H37C), C39(H39A,H39B,H39C), C40(H40A,H40B,H40C), C42(H42A,H42B,H42C),
 C42A(H42D,H42E,H42F)
;
_atom_sites_solution_hydrogens   geom
_atom_sites_solution_primary     dual
_atom_sites_solution_secondary   ?
loop_
_atom_site_label
_atom_site_type_symbol
_atom_site_fract_x
_atom_site_fract_y
_atom_site_fract_z
_atom_site_U_iso_or_equiv
_atom_site_adp_type
_atom_site_occupancy
_atom_site_site_symmetry_order
_atom_site_calc_flag
_atom_site_refinement_flags_posn
_atom_site_refinement_flags_adp
_atom_site_refinement_flags_occupancy
_atom_site_disorder_assembly
_atom_site_disorder_group
Cu1 Cu 0.46051(3) 0.70137(2) 0.71639(2) 0.02394(9) Uani 1 1 d . . . . .
N1 N 0.4941(2) 0.49495(16) 0.81499(9) 0.0242(4) Uani 1 1 d . . . . .
N2 N 0.6317(2) 0.48039(16) 0.72611(9) 0.0240(4) Uani 1 1 d . . . . .
N3 N 0.7185(2) 0.46624(16) 0.53911(9) 0.0246(4) Uani 1 1 d . . . . .
N4 N 0.8314(2) 0.35516(16) 0.38163(9) 0.0247(4) Uani 1 1 d . . . . .
N5 N 0.8713(2) 0.20471(16) 0.31826(9) 0.0230(4) Uani 1 1 d . . . . .
C1 C 0.6052(3) 0.8381(2) 0.69719(12) 0.0304(5) Uani 1 1 d . . . . .
C2 C 0.6810(3) 0.9274(2) 0.67711(12) 0.0298(5) Uani 1 1 d . . . . .
C3 C 0.7691(3) 1.0287(2) 0.64799(12) 0.0296(5) Uani 1 1 d . . . . .
C4 C 0.8627(3) 1.1150(2) 0.69011(13) 0.0347(5) Uani 1 1 d . . . . .
H4 H 0.867616 1.109481 0.740003 0.042 Uiso 1 1 calc R U . . .
C5 C 0.9490(3) 1.2089(2) 0.65977(14) 0.0386(6) Uani 1 1 d . . . . .
H5 H 1.011187 1.267861 0.689201 0.046 Uiso 1 1 calc R U . . .
C7 C 0.8529(4) 1.1336(3) 0.54488(15) 0.0462(7) Uani 1 1 d . . . . .
H7 H 0.849461 1.139519 0.495032 0.055 Uiso 1 1 calc R U . . .
C8 C 0.7651(3) 1.0402(2) 0.57502(14) 0.0415(6) Uani 1 1 d . . . . .
H8 H 0.700819 0.982793 0.545326 0.050 Uiso 1 1 calc R U . . .
C9 C 0.5310(3) 0.5531(2) 0.75488(11) 0.0244(5) Uani 1 1 d . . . . .
C10 C 0.5705(3) 0.3909(2) 0.82273(12) 0.0287(5) Uani 1 1 d . . . . .
H10 H 0.563177 0.336869 0.860362 0.034 Uiso 1 1 calc R U . . .
C11 C 0.6566(3) 0.3819(2) 0.76676(11) 0.0279(5) Uani 1 1 d . . . . .
H11 H 0.721895 0.320037 0.756849 0.034 Uiso 1 1 calc R U . . .
C12 C 0.7111(3) 0.5085(2) 0.66209(11) 0.0273(5) Uani 1 1 d . . . . .
H12A H 0.827496 0.499257 0.671336 0.033 Uiso 1 1 calc R U . . .
H12B H 0.700333 0.593163 0.651375 0.033 Uiso 1 1 calc R U . . .
C13 C 0.6468(3) 0.43303(19) 0.59770(11) 0.0244(5) Uani 1 1 d . . . . .
C14 C 0.6688(3) 0.4063(2) 0.47873(11) 0.0252(5) Uani 1 1 d . . . . .
C15 C 0.5484(3) 0.3120(2) 0.47409(12) 0.0298(5) Uani 1 1 d . . . . .
H15 H 0.516008 0.271384 0.430385 0.036 Uiso 1 1 calc R U . . .
C16 C 0.4772(3) 0.2790(2) 0.53476(12) 0.0317(5) Uani 1 1 d . . . . .
H16 H 0.395016 0.214691 0.533348 0.038 Uiso 1 1 calc R U . . .
C17 C 0.5261(3) 0.3402(2) 0.59768(12) 0.0286(5) Uani 1 1 d . . . . .
H17 H 0.477962 0.319016 0.639841 0.034 Uiso 1 1 calc R U . . .
C18 C 0.7517(3) 0.4486(2) 0.41459(11) 0.0287(5) Uani 1 1 d . . . . .
H18A H 0.670954 0.477711 0.379713 0.034 Uiso 1 1 calc R U . . .
H18B H 0.832627 0.516249 0.428727 0.034 Uiso 1 1 calc R U . . .
C19 C 0.7602(3) 0.28469(19) 0.32666(11) 0.0235(4) Uani 1 1 d . . . . .
C20 C 1.0064(3) 0.2266(2) 0.36556(12) 0.0292(5) Uani 1 1 d . . . . .
H20 H 1.099048 0.183505 0.368737 0.035 Uiso 1 1 calc R U . . .
C21 C 0.9808(3) 0.3204(2) 0.40582(12) 0.0294(5) Uani 1 1 d . . . . .
H21 H 1.051093 0.356124 0.443564 0.035 Uiso 1 1 calc R U . . .
C22 C 0.3937(3) 0.5401(2) 0.86542(11) 0.0244(4) Uani 1 1 d . . . . .
C23 C 0.4680(3) 0.6083(2) 0.92290(11) 0.0254(5) Uani 1 1 d . . . . .
C24 C 0.3684(3) 0.6546(2) 0.96974(11) 0.0296(5) Uani 1 1 d . . . . .
H24 H 0.415962 0.703111 1.008578 0.036 Uiso 1 1 calc R U . . .
C25 C 0.2021(3) 0.6321(2) 0.96135(12) 0.0305(5) Uani 1 1 d . . . . .
C26 C 0.1338(3) 0.5602(2) 0.90481(12) 0.0304(5) Uani 1 1 d . . . . .
H26 H 0.020201 0.541740 0.899665 0.036 Uiso 1 1 calc R U . . .
C27 C 0.2277(3) 0.5143(2) 0.85543(12) 0.0281(5) Uani 1 1 d . . . . .
C28 C 0.6492(3) 0.6301(2) 0.93437(12) 0.0317(5) Uani 1 1 d . . . . .
H28A H 0.693691 0.557234 0.951142 0.048 Uiso 1 1 calc R U . . .
H28B H 0.678094 0.694497 0.969600 0.048 Uiso 1 1 calc R U . . .
H28C H 0.693524 0.652699 0.889813 0.048 Uiso 1 1 calc R U . . .
C29 C 0.0963(3) 0.6871(3) 1.01154(14) 0.0424(6) Uani 1 1 d . . . . .
H29A H 0.145193 0.683921 1.059959 0.064 Uiso 1 1 calc R U . . .
H29B H -0.010643 0.642623 1.007880 0.064 Uiso 1 1 calc R U . . .
H29C H 0.085756 0.770244 0.999276 0.064 Uiso 1 1 calc R U . . .
C30 C 0.1504(3) 0.4428(2) 0.79195(13) 0.0359(6) Uani 1 1 d . . . . .
H30A H 0.157886 0.491102 0.749761 0.054 Uiso 1 1 calc R U . . .
H30B H 0.036819 0.419811 0.798688 0.054 Uiso 1 1 calc R U . . .
H30C H 0.206434 0.371066 0.786105 0.054 Uiso 1 1 calc R U . . .
C31 C 0.8530(3) 0.11054(19) 0.26530(11) 0.0238(4) Uani 1 1 d . . . . .
C32 C 0.9319(3) 0.1293(2) 0.20359(11) 0.0270(5) Uani 1 1 d . . . . .
C33 C 0.9098(3) 0.0384(2) 0.15206(12) 0.0329(5) Uani 1 1 d . . . . .
H33 H 0.961438 0.049108 0.109602 0.039 Uiso 1 1 calc R U . . .
C34 C 0.8153(3) -0.0667(2) 0.16077(13) 0.0352(6) Uani 1 1 d . . . . .
C35 C 0.7440(3) -0.0832(2) 0.22420(12) 0.0316(5) Uani 1 1 d . . . . .
H35 H 0.680288 -0.155716 0.230976 0.038 Uiso 1 1 calc R U . . .
C36 C 0.7639(3) 0.0039(2) 0.27790(11) 0.0261(5) Uani 1 1 d . . . . .
C37 C 1.0416(3) 0.2402(2) 0.19467(12) 0.0321(5) Uani 1 1 d . . . . .
H37A H 0.989832 0.309872 0.209672 0.048 Uiso 1 1 calc R U . . .
H37B H 1.063249 0.247278 0.144959 0.048 Uiso 1 1 calc R U . . .
H37C H 1.143299 0.235828 0.223534 0.048 Uiso 1 1 calc R U . . .
C38 C 0.9457(3) 1.2181(2) 0.58786(15) 0.0398(6) Uani 1 1 d . . . . .
H38 H 1.006889 1.282198 0.567679 0.048 Uiso 1 1 calc R U . . .
C39 C 0.7891(4) -0.1612(3) 0.10253(15) 0.0528(8) Uani 1 1 d . . . . .
H39A H 0.798966 -0.123577 0.056811 0.079 Uiso 1 1 calc R U . . .
H39B H 0.681097 -0.202964 0.103432 0.079 Uiso 1 1 calc R U . . .
H39C H 0.870170 -0.218306 0.109626 0.079 Uiso 1 1 calc R U . . .
C40 C 0.6971(3) -0.0203(2) 0.34814(12) 0.0304(5) Uani 1 1 d . . . . .
H40A H 0.785539 -0.032814 0.383454 0.046 Uiso 1 1 calc R U . . .
H40B H 0.620396 -0.091684 0.343854 0.046 Uiso 1 1 calc R U . . .
H40C H 0.642022 0.048023 0.362776 0.046 Uiso 1 1 calc R U . . .
N6 N 0.6608(5) 0.1320(3) 0.8732(2) 0.0959(16) Uani 0.873(5) 1 d D U P A 1
N6A N 0.577(4) 0.039(2) 0.9683(13) 0.094(6) Uani 0.127(5) 1 d D U P A 2
C41 C 0.6084(5) 0.0338(3) 0.8714(2) 0.0591(10) Uani 0.873(5) 1 d D U P A 1
C41A C 0.560(4) -0.019(3) 0.9171(14) 0.069(4) Uani 0.127(5) 1 d D U P A 2
C42 C 0.5437(11) -0.0885(6) 0.8688(3) 0.0505(13) Uani 0.873(5) 1 d D U P A 1
H42A H 0.586194 -0.130134 0.829681 0.076 Uiso 0.873(5) 1 calc R U P A 1
H42B H 0.425878 -0.092925 0.861495 0.076 Uiso 0.873(5) 1 calc R U P A 1
H42C H 0.574906 -0.125984 0.913257 0.076 Uiso 0.873(5) 1 calc R U P A 1
C42A C 0.524(8) -0.087(5) 0.852(2) 0.053(5) Uani 0.127(5) 1 d D U P A 2
H42D H 0.554610 -0.038260 0.812669 0.079 Uiso 0.127(5) 1 calc R U P A 2
H42E H 0.407960 -0.111914 0.846483 0.079 Uiso 0.127(5) 1 calc R U P A 2
H42F H 0.584022 -0.157781 0.854057 0.079 Uiso 0.127(5) 1 calc R U P A 2

loop_
_atom_site_aniso_label
_atom_site_aniso_U_11
_atom_site_aniso_U_22
_atom_site_aniso_U_33
_atom_site_aniso_U_23
_atom_site_aniso_U_13
_atom_site_aniso_U_12
Cu1 0.02486(15) 0.02613(15) 0.02153(14) -0.00101(10) 0.00468(10) 0.00400(10)
N1 0.0245(9) 0.0282(10) 0.0208(9) 0.0007(7) 0.0034(7) 0.0058(8)
N2 0.0262(9) 0.0264(10) 0.0200(9) -0.0012(7) 0.0050(7) 0.0039(8)
N3 0.0270(10) 0.0253(10) 0.0228(9) -0.0025(7) 0.0063(7) 0.0055(8)
N4 0.0258(9) 0.0259(10) 0.0227(9) -0.0028(7) 0.0063(7) 0.0000(8)
N5 0.0193(9) 0.0269(10) 0.0229(9) -0.0033(7) 0.0031(7) 0.0019(7)
C1 0.0257(12) 0.0336(13) 0.0329(12) -0.0006(10) 0.0026(9) 0.0084(10)
C2 0.0246(11) 0.0306(13) 0.0349(12) 0.0012(10) 0.0026(9) 0.0061(10)
C3 0.0245(11) 0.0280(12) 0.0370(13) 0.0025(10) 0.0024(9) 0.0053(9)
C4 0.0357(13) 0.0319(13) 0.0359(13) -0.0013(10) -0.0015(10) 0.0046(11)
C5 0.0366(14) 0.0287(13) 0.0481(15) -0.0036(11) -0.0055(11) -0.0012(11)
C7 0.0591(18) 0.0414(16) 0.0359(14) 0.0047(12) 0.0035(13) -0.0072(14)
C8 0.0490(16) 0.0348(14) 0.0375(14) 0.0000(11) -0.0013(12) -0.0094(12)
C9 0.0241(11) 0.0295(12) 0.0195(10) -0.0021(8) 0.0035(8) 0.0011(9)
C10 0.0332(12) 0.0286(12) 0.0251(11) 0.0037(9) 0.0016(9) 0.0072(10)
C11 0.0301(12) 0.0280(12) 0.0268(11) 0.0000(9) 0.0025(9) 0.0088(10)
C12 0.0298(12) 0.0310(12) 0.0218(10) -0.0037(9) 0.0088(9) 0.0019(10)
C13 0.0267(11) 0.0254(11) 0.0227(10) -0.0023(8) 0.0056(9) 0.0075(9)
C14 0.0281(11) 0.0258(11) 0.0230(10) -0.0022(9) 0.0067(9) 0.0053(9)
C15 0.0346(13) 0.0289(12) 0.0258(11) -0.0054(9) 0.0060(9) 0.0009(10)
C16 0.0348(13) 0.0276(12) 0.0323(12) -0.0035(10) 0.0074(10) -0.0029(10)
C17 0.0316(12) 0.0287(12) 0.0269(11) -0.0012(9) 0.0112(9) 0.0028(10)
C18 0.0366(13) 0.0243(12) 0.0254(11) -0.0052(9) 0.0079(10) 0.0002(10)
C19 0.0268(11) 0.0228(11) 0.0215(10) -0.0013(8) 0.0072(8) 0.0012(9)
C20 0.0211(11) 0.0381(13) 0.0283(11) -0.0017(10) 0.0026(9) 0.0028(10)
C21 0.0233(11) 0.0394(14) 0.0247(11) -0.0026(10) 0.0035(9) -0.0031(10)
C22 0.0247(11) 0.0288(12) 0.0207(10) 0.0033(9) 0.0043(8) 0.0055(9)
C23 0.0249(11) 0.0305(12) 0.0213(10) 0.0041(9) 0.0026(8) 0.0031(9)
C24 0.0317(12) 0.0375(13) 0.0201(10) -0.0008(9) 0.0035(9) 0.0043(10)
C25 0.0283(12) 0.0391(14) 0.0265(11) 0.0057(10) 0.0087(9) 0.0087(10)
C26 0.0223(11) 0.0376(13) 0.0322(12) 0.0073(10) 0.0044(9) 0.0053(10)
C27 0.0264(11) 0.0310(12) 0.0270(11) 0.0040(9) 0.0032(9) 0.0017(9)
C28 0.0263(12) 0.0394(14) 0.0287(12) -0.0021(10) 0.0019(9) 0.0007(10)
C29 0.0372(14) 0.0580(18) 0.0351(13) 0.0005(12) 0.0137(11) 0.0116(13)
C30 0.0272(12) 0.0424(15) 0.0367(13) -0.0037(11) -0.0018(10) 0.0006(11)
C31 0.0225(10) 0.0265(11) 0.0232(10) -0.0040(9) 0.0017(8) 0.0071(9)
C32 0.0231(11) 0.0337(13) 0.0254(11) -0.0008(9) 0.0038(9) 0.0082(9)
C33 0.0342(13) 0.0409(14) 0.0256(11) -0.0051(10) 0.0091(10) 0.0099(11)
C34 0.0381(14) 0.0350(14) 0.0337(13) -0.0091(10) 0.0059(10) 0.0094(11)
C35 0.0328(13) 0.0261(12) 0.0363(13) -0.0048(10) 0.0051(10) 0.0038(10)
C36 0.0240(11) 0.0277(12) 0.0281(11) -0.0018(9) 0.0044(9) 0.0088(9)
C37 0.0282(12) 0.0406(14) 0.0288(12) 0.0036(10) 0.0078(9) 0.0051(10)
C38 0.0380(14) 0.0301(13) 0.0507(16) 0.0056(11) 0.0051(12) -0.0022(11)
C39 0.064(2) 0.0485(17) 0.0459(16) -0.0206(14) 0.0159(14) 0.0008(15)
C40 0.0301(12) 0.0287(12) 0.0329(12) 0.0012(10) 0.0067(10) 0.0022(10)
N6 0.103(3) 0.0443(15) 0.130(4) 0.0013(19) -0.059(3) 0.0064(16)
N6A 0.115(13) 0.082(10) 0.083(8) -0.026(8) -0.010(9) 0.022(10)
C41 0.072(2) 0.0418(14) 0.061(2) -0.0035(16) -0.0246(19) 0.0165(14)
C41A 0.081(8) 0.055(7) 0.070(7) -0.007(6) -0.011(7) 0.023(7)
C42 0.067(3) 0.0423(16) 0.044(3) 0.000(2) -0.001(2) 0.0170(18)
C42A 0.052(10) 0.045(9) 0.065(8) -0.001(7) -0.007(8) 0.031(8)

_geom_special_details            
;
 All esds (except the esd in the dihedral angle between two l.s. planes)
 are estimated using the full covariance matrix.  The cell esds are taken
 into account individually in the estimation of esds in distances, angles
 and torsion angles; correlations between esds in cell parameters are only
 used when they are defined by crystal symmetry.  An approximate (isotropic)
 treatment of cell esds is used for estimating esds involving l.s. planes.
;
loop_
_geom_bond_atom_site_label_1
_geom_bond_atom_site_label_2
_geom_bond_distance
_geom_bond_site_symmetry_2
_geom_bond_publ_flag
Cu1 C1 1.928(3) . ?
Cu1 C9 1.957(2) . ?
Cu1 C19 1.978(2) 2_666 ?
N1 C9 1.370(3) . ?
N1 C10 1.390(3) . ?
N1 C22 1.440(3) . ?
N2 C9 1.366(3) . ?
N2 C11 1.385(3) . ?
N2 C12 1.458(3) . ?
N3 C13 1.349(3) . ?
N3 C14 1.340(3) . ?
N4 C18 1.456(3) . ?
N4 C19 1.365(3) . ?
N4 C21 1.389(3) . ?
N5 C19 1.369(3) . ?
N5 C20 1.387(3) . ?
N5 C31 1.441(3) . ?
C1 C2 1.222(3) . ?
C2 C3 1.444(3) . ?
C3 C4 1.391(3) . ?
C3 C8 1.394(3) . ?
C4 H4 0.9500 . ?
C4 C5 1.386(4) . ?
C5 H5 0.9500 . ?
C5 C38 1.372(4) . ?
C7 H7 0.9500 . ?
C7 C8 1.386(4) . ?
C7 C38 1.384(4) . ?
C8 H8 0.9500 . ?
C10 H10 0.9500 . ?
C10 C11 1.339(3) . ?
C11 H11 0.9500 . ?
C12 H12A 0.9900 . ?
C12 H12B 0.9900 . ?
C12 C13 1.513(3) . ?
C13 C17 1.385(3) . ?
C14 C15 1.392(3) . ?
C14 C18 1.513(3) . ?
C15 H15 0.9500 . ?
C15 C16 1.381(3) . ?
C16 H16 0.9500 . ?
C16 C17 1.385(3) . ?
C17 H17 0.9500 . ?
C18 H18A 0.9900 . ?
C18 H18B 0.9900 . ?
C20 H20 0.9500 . ?
C20 C21 1.338(3) . ?
C21 H21 0.9500 . ?
C22 C23 1.396(3) . ?
C22 C27 1.388(3) . ?
C23 C24 1.394(3) . ?
C23 C28 1.510(3) . ?
C24 H24 0.9500 . ?
C24 C25 1.385(3) . ?
C25 C26 1.388(3) . ?
C25 C29 1.514(3) . ?
C26 H26 0.9500 . ?
C26 C27 1.393(3) . ?
C27 C30 1.507(3) . ?
C28 H28A 0.9800 . ?
C28 H28B 0.9800 . ?
C28 H28C 0.9800 . ?
C29 H29A 0.9800 . ?
C29 H29B 0.9800 . ?
C29 H29C 0.9800 . ?
C30 H30A 0.9800 . ?
C30 H30B 0.9800 . ?
C30 H30C 0.9800 . ?
C31 C32 1.402(3) . ?
C31 C36 1.389(3) . ?
C32 C33 1.396(3) . ?
C32 C37 1.500(3) . ?
C33 H33 0.9500 . ?
C33 C34 1.382(4) . ?
C34 C35 1.395(3) . ?
C34 C39 1.514(3) . ?
C35 H35 0.9500 . ?
C35 C36 1.395(3) . ?
C36 C40 1.508(3) . ?
C37 H37A 0.9800 . ?
C37 H37B 0.9800 . ?
C37 H37C 0.9800 . ?
C38 H38 0.9500 . ?
C39 H39A 0.9800 . ?
C39 H39B 0.9800 . ?
C39 H39C 0.9800 . ?
C40 H40A 0.9800 . ?
C40 H40B 0.9800 . ?
C40 H40C 0.9800 . ?
N6 C41 1.152(5) . ?
N6A C41A 1.157(17) . ?
C41 C42 1.432(8) . ?
C41A C42A 1.438(18) . ?
C42 H42A 0.9800 . ?
C42 H42B 0.9800 . ?
C42 H42C 0.9800 . ?
C42A H42D 0.9800 . ?
C42A H42E 0.9800 . ?
C42A H42F 0.9800 . ?

loop_
_geom_angle_atom_site_label_1
_geom_angle_atom_site_label_2
_geom_angle_atom_site_label_3
_geom_angle
_geom_angle_site_symmetry_1
_geom_angle_site_symmetry_3
_geom_angle_publ_flag
C1 Cu1 C9 124.03(9) . . ?
C1 Cu1 C19 111.49(9) . 2_666 ?
C9 Cu1 C19 123.20(9) . 2_666 ?
C9 N1 C10 112.04(18) . . ?
C9 N1 C22 123.44(18) . . ?
C10 N1 C22 124.46(18) . . ?
C9 N2 C11 112.39(17) . . ?
C9 N2 C12 123.09(19) . . ?
C11 N2 C12 124.41(18) . . ?
C14 N3 C13 117.79(19) . . ?
C19 N4 C18 123.16(19) . . ?
C19 N4 C21 112.20(18) . . ?
C21 N4 C18 124.41(18) . . ?
C19 N5 C20 112.14(18) . . ?
C19 N5 C31 124.23(18) . . ?
C20 N5 C31 123.61(18) . . ?
C2 C1 Cu1 170.8(2) . . ?
C1 C2 C3 175.6(2) . . ?
C4 C3 C2 122.4(2) . . ?
C4 C3 C8 118.0(2) . . ?
C8 C3 C2 119.6(2) . . ?
C3 C4 H4 119.8 . . ?
C5 C4 C3 120.4(2) . . ?
C5 C4 H4 119.8 . . ?
C4 C5 H5 119.5 . . ?
C38 C5 C4 121.0(2) . . ?
C38 C5 H5 119.5 . . ?
C8 C7 H7 120.2 . . ?
C38 C7 H7 120.2 . . ?
C38 C7 C8 119.6(3) . . ?
C3 C8 H8 119.3 . . ?
C7 C8 C3 121.4(2) . . ?
C7 C8 H8 119.3 . . ?
N1 C9 Cu1 130.56(15) . . ?
N2 C9 Cu1 127.06(15) . . ?
N2 C9 N1 102.38(18) . . ?
N1 C10 H10 126.7 . . ?
C11 C10 N1 106.5(2) . . ?
C11 C10 H10 126.7 . . ?
N2 C11 H11 126.7 . . ?
C10 C11 N2 106.64(19) . . ?
C10 C11 H11 126.7 . . ?
N2 C12 H12A 108.5 . . ?
N2 C12 H12B 108.5 . . ?
N2 C12 C13 115.11(19) . . ?
H12A C12 H12B 107.5 . . ?
C13 C12 H12A 108.5 . . ?
C13 C12 H12B 108.5 . . ?
N3 C13 C12 112.88(19) . . ?
N3 C13 C17 122.8(2) . . ?
C17 C13 C12 124.33(19) . . ?
N3 C14 C15 123.1(2) . . ?
N3 C14 C18 115.44(19) . . ?
C15 C14 C18 121.46(19) . . ?
C14 C15 H15 120.9 . . ?
C16 C15 C14 118.2(2) . . ?
C16 C15 H15 120.9 . . ?
C15 C16 H16 120.2 . . ?
C15 C16 C17 119.7(2) . . ?
C17 C16 H16 120.2 . . ?
C13 C17 H17 120.8 . . ?
C16 C17 C13 118.5(2) . . ?
C16 C17 H17 120.8 . . ?
N4 C18 C14 112.53(18) . . ?
N4 C18 H18A 109.1 . . ?
N4 C18 H18B 109.1 . . ?
C14 C18 H18A 109.1 . . ?
C14 C18 H18B 109.1 . . ?
H18A C18 H18B 107.8 . . ?
N4 C19 Cu1 123.76(15) . 2_666 ?
N4 C19 N5 102.43(18) . . ?
N5 C19 Cu1 133.50(15) . 2_666 ?
N5 C20 H20 126.7 . . ?
C21 C20 N5 106.7(2) . . ?
C21 C20 H20 126.7 . . ?
N4 C21 H21 126.7 . . ?
C20 C21 N4 106.56(19) . . ?
C20 C21 H21 126.7 . . ?
C23 C22 N1 118.33(19) . . ?
C27 C22 N1 119.24(19) . . ?
C27 C22 C23 122.4(2) . . ?
C22 C23 C28 121.35(19) . . ?
C24 C23 C22 117.4(2) . . ?
C24 C23 C28 121.2(2) . . ?
C23 C24 H24 119.0 . . ?
C25 C24 C23 122.0(2) . . ?
C25 C24 H24 119.0 . . ?
C24 C25 C26 118.6(2) . . ?
C24 C25 C29 120.9(2) . . ?
C26 C25 C29 120.5(2) . . ?
C25 C26 H26 119.1 . . ?
C25 C26 C27 121.7(2) . . ?
C27 C26 H26 119.1 . . ?
C22 C27 C26 117.8(2) . . ?
C22 C27 C30 121.3(2) . . ?
C26 C27 C30 120.9(2) . . ?
C23 C28 H28A 109.5 . . ?
C23 C28 H28B 109.5 . . ?
C23 C28 H28C 109.5 . . ?
H28A C28 H28B 109.5 . . ?
H28A C28 H28C 109.5 . . ?
H28B C28 H28C 109.5 . . ?
C25 C29 H29A 109.5 . . ?
C25 C29 H29B 109.5 . . ?
C25 C29 H29C 109.5 . . ?
H29A C29 H29B 109.5 . . ?
H29A C29 H29C 109.5 . . ?
H29B C29 H29C 109.5 . . ?
C27 C30 H30A 109.5 . . ?
C27 C30 H30B 109.5 . . ?
C27 C30 H30C 109.5 . . ?
H30A C30 H30B 109.5 . . ?
H30A C30 H30C 109.5 . . ?
H30B C30 H30C 109.5 . . ?
C32 C31 N5 117.9(2) . . ?
C36 C31 N5 119.51(18) . . ?
C36 C31 C32 122.5(2) . . ?
C31 C32 C37 121.4(2) . . ?
C33 C32 C31 117.2(2) . . ?
C33 C32 C37 121.4(2) . . ?
C32 C33 H33 118.9 . . ?
C34 C33 C32 122.2(2) . . ?
C34 C33 H33 118.9 . . ?
C33 C34 C35 118.5(2) . . ?
C33 C34 C39 120.6(2) . . ?
C35 C34 C39 120.9(2) . . ?
C34 C35 H35 119.1 . . ?
C36 C35 C34 121.7(2) . . ?
C36 C35 H35 119.1 . . ?
C31 C36 C35 117.7(2) . . ?
C31 C36 C40 121.69(19) . . ?
C35 C36 C40 120.6(2) . . ?
C32 C37 H37A 109.5 . . ?
C32 C37 H37B 109.5 . . ?
C32 C37 H37C 109.5 . . ?
H37A C37 H37B 109.5 . . ?
H37A C37 H37C 109.5 . . ?
H37B C37 H37C 109.5 . . ?
C5 C38 C7 119.6(2) . . ?
C5 C38 H38 120.2 . . ?
C7 C38 H38 120.2 . . ?
C34 C39 H39A 109.5 . . ?
C34 C39 H39B 109.5 . . ?
C34 C39 H39C 109.5 . . ?
H39A C39 H39B 109.5 . . ?
H39A C39 H39C 109.5 . . ?
H39B C39 H39C 109.5 . . ?
C36 C40 H40A 109.5 . . ?
C36 C40 H40B 109.5 . . ?
C36 C40 H40C 109.5 . . ?
H40A C40 H40B 109.5 . . ?
H40A C40 H40C 109.5 . . ?
H40B C40 H40C 109.5 . . ?
N6 C41 C42 179.5(6) . . ?
N6A C41A C42A 174(4) . . ?
C41 C42 H42A 109.5 . . ?
C41 C42 H42B 109.5 . . ?
C41 C42 H42C 109.5 . . ?
H42A C42 H42B 109.5 . . ?
H42A C42 H42C 109.5 . . ?
H42B C42 H42C 109.5 . . ?
C41A C42A H42D 109.5 . . ?
C41A C42A H42E 109.5 . . ?
C41A C42A H42F 109.5 . . ?
H42D C42A H42E 109.5 . . ?
H42D C42A H42F 109.5 . . ?
H42E C42A H42F 109.5 . . ?

loop_
_geom_torsion_atom_site_label_1
_geom_torsion_atom_site_label_2
_geom_torsion_atom_site_label_3
_geom_torsion_atom_site_label_4
_geom_torsion
_geom_torsion_site_symmetry_1
_geom_torsion_site_symmetry_2
_geom_torsion_site_symmetry_3
_geom_torsion_site_symmetry_4
_geom_torsion_publ_flag
N1 C10 C11 N2 0.2(3) . . . . ?
N1 C22 C23 C24 177.8(2) . . . . ?
N1 C22 C23 C28 -2.8(3) . . . . ?
N1 C22 C27 C26 -179.4(2) . . . . ?
N1 C22 C27 C30 -1.6(3) . . . . ?
N2 C12 C13 N3 176.90(18) . . . . ?
N2 C12 C13 C17 -2.4(3) . . . . ?
N3 C13 C17 C16 0.0(3) . . . . ?
N3 C14 C15 C16 0.0(4) . . . . ?
N3 C14 C18 N4 121.5(2) . . . . ?
N5 C20 C21 N4 -0.9(2) . . . . ?
N5 C31 C32 C33 -178.5(2) . . . . ?
N5 C31 C32 C37 4.2(3) . . . . ?
N5 C31 C36 C35 177.6(2) . . . . ?
N5 C31 C36 C40 -5.3(3) . . . . ?
C2 C3 C4 C5 178.1(2) . . . . ?
C2 C3 C8 C7 -177.5(3) . . . . ?
C3 C4 C5 C38 -0.9(4) . . . . ?
C4 C3 C8 C7 0.8(4) . . . . ?
C4 C5 C38 C7 1.1(4) . . . . ?
C8 C3 C4 C5 -0.1(4) . . . . ?
C8 C7 C38 C5 -0.4(4) . . . . ?
C9 N1 C10 C11 -0.4(3) . . . . ?
C9 N1 C22 C23 -93.3(3) . . . . ?
C9 N1 C22 C27 86.8(3) . . . . ?
C9 N2 C11 C10 0.0(3) . . . . ?
C9 N2 C12 C13 -108.5(2) . . . . ?
C10 N1 C9 Cu1 179.82(17) . . . . ?
C10 N1 C9 N2 0.4(2) . . . . ?
C10 N1 C22 C23 83.7(3) . . . . ?
C10 N1 C22 C27 -96.2(3) . . . . ?
C11 N2 C9 Cu1 -179.71(16) . . . . ?
C11 N2 C9 N1 -0.3(2) . . . . ?
C11 N2 C12 C13 75.5(3) . . . . ?
C12 N2 C9 Cu1 3.9(3) . . . . ?
C12 N2 C9 N1 -176.66(19) . . . . ?
C12 N2 C11 C10 176.4(2) . . . . ?
C12 C13 C17 C16 179.3(2) . . . . ?
C13 N3 C14 C15 -0.3(3) . . . . ?
C13 N3 C14 C18 179.14(19) . . . . ?
C14 N3 C13 C12 -179.04(19) . . . . ?
C14 N3 C13 C17 0.3(3) . . . . ?
C14 C15 C16 C17 0.4(4) . . . . ?
C15 C14 C18 N4 -59.1(3) . . . . ?
C15 C16 C17 C13 -0.4(4) . . . . ?
C18 N4 C19 Cu1 0.0(3) . . . 2_666 ?
C18 N4 C19 N5 -174.41(18) . . . . ?
C18 N4 C21 C20 175.0(2) . . . . ?
C18 C14 C15 C16 -179.4(2) . . . . ?
C19 N4 C18 C14 94.3(2) . . . . ?
C19 N4 C21 C20 0.3(3) . . . . ?
C19 N5 C20 C21 1.2(3) . . . . ?
C19 N5 C31 C32 99.0(2) . . . . ?
C19 N5 C31 C36 -83.3(3) . . . . ?
C20 N5 C19 Cu1 -174.53(17) . . . 2_666 ?
C20 N5 C19 N4 -0.9(2) . . . . ?
C20 N5 C31 C32 -79.2(3) . . . . ?
C20 N5 C31 C36 98.5(3) . . . . ?
C21 N4 C18 C14 -79.8(3) . . . . ?
C21 N4 C19 Cu1 174.77(15) . . . 2_666 ?
C21 N4 C19 N5 0.4(2) . . . . ?
C22 N1 C9 Cu1 -2.8(3) . . . . ?
C22 N1 C9 N2 177.74(19) . . . . ?
C22 N1 C10 C11 -177.7(2) . . . . ?
C22 C23 C24 C25 1.7(3) . . . . ?
C23 C22 C27 C26 0.7(3) . . . . ?
C23 C22 C27 C30 178.5(2) . . . . ?
C23 C24 C25 C26 0.6(4) . . . . ?
C23 C24 C25 C29 -177.9(2) . . . . ?
C24 C25 C26 C27 -2.4(4) . . . . ?
C25 C26 C27 C22 1.7(3) . . . . ?
C25 C26 C27 C30 -176.1(2) . . . . ?
C27 C22 C23 C24 -2.4(3) . . . . ?
C27 C22 C23 C28 177.0(2) . . . . ?
C28 C23 C24 C25 -177.8(2) . . . . ?
C29 C25 C26 C27 176.1(2) . . . . ?
C31 N5 C19 Cu1 7.1(3) . . . 2_666 ?
C31 N5 C19 N4 -179.31(18) . . . . ?
C31 N5 C20 C21 179.6(2) . . . . ?
C31 C32 C33 C34 -0.4(4) . . . . ?
C32 C31 C36 C35 -4.8(3) . . . . ?
C32 C31 C36 C40 172.3(2) . . . . ?
C32 C33 C34 C35 -2.0(4) . . . . ?
C32 C33 C34 C39 177.7(2) . . . . ?
C33 C34 C35 C36 1.1(4) . . . . ?
C34 C35 C36 C31 2.2(3) . . . . ?
C34 C35 C36 C40 -174.9(2) . . . . ?
C36 C31 C32 C33 3.9(3) . . . . ?
C36 C31 C32 C37 -173.4(2) . . . . ?
C37 C32 C33 C34 176.9(2) . . . . ?
C38 C7 C8 C3 -0.6(4) . . . . ?
C39 C34 C35 C36 -178.6(2) . . . . ?

_shelx_res_file                  
;
TITL tah25_09_a.res in P-1
    tah25_09.res
    created by SHELXL-2019/3 at 14:41:31 on 22-Aug-2025
REM Old TITL tah25_09 in P-1
REM SHELXT solution in P-1: R1 0.102, Rweak 0.010, Alpha 0.024
REM <I/s> 0.000 for 0 systematic absences, Orientation as input
REM Formula found by SHELXT: C40 N7 Cu
CELL 0.71073 8.3559 11.2732 19.0233 90.952 94.577 95.28
ZERR 1 0.0004 0.0006 0.0008 0.002 0.002 0.002
LATT 1
SFAC C H Cu N
UNIT 82 82 2 12
SADI C42 C41 C42A C41A
SADI C41 N6 C41A N6A
SADI 0.04 C42 N6 C42A N6A
RIGU 0.001 0.001 N6 > C42A
SIMU 0.01 0.02 2 N6 > C42A

L.S. 10 0 0
PLAN  5
SIZE 0.027 0.113 0.124
TEMP -173.15
CONF
BOND
list 4
MORE -1
fmap 2 53
ACTA
BOND $H
REM <olex2.extras>
REM <HklSrc "%.\\tah25_09.hkl">
REM </olex2.extras>

WGHT    0.035600    1.512100
EXTI    0.002920
FVAR       0.48038   0.87306
CU1   3    0.460509    0.701373    0.716391    11.00000    0.02486    0.02613 =
         0.02153   -0.00101    0.00468    0.00400
N1    4    0.494129    0.494950    0.814991    11.00000    0.02454    0.02823 =
         0.02082    0.00067    0.00340    0.00579
N2    4    0.631729    0.480388    0.726112    11.00000    0.02623    0.02635 =
         0.01999   -0.00120    0.00495    0.00394
N3    4    0.718493    0.466245    0.539107    11.00000    0.02700    0.02525 =
         0.02279   -0.00250    0.00628    0.00546
N4    4    0.831370    0.355157    0.381635    11.00000    0.02576    0.02586 =
         0.02273   -0.00283    0.00630   -0.00004
N5    4    0.871313    0.204714    0.318258    11.00000    0.01927    0.02686 =
         0.02286   -0.00325    0.00312    0.00193
C1    1    0.605202    0.838125    0.697189    11.00000    0.02568    0.03358 =
         0.03294   -0.00059    0.00264    0.00843
C2    1    0.681039    0.927373    0.677106    11.00000    0.02463    0.03058 =
         0.03494    0.00117    0.00262    0.00615
C3    1    0.769118    1.028702    0.647986    11.00000    0.02453    0.02798 =
         0.03698    0.00253    0.00244    0.00527
C4    1    0.862741    1.114992    0.690113    11.00000    0.03570    0.03192 =
         0.03595   -0.00135   -0.00146    0.00459
AFIX  43
H4    2    0.867616    1.109481    0.740003    11.00000   -1.20000
AFIX   0
C5    1    0.948950    1.208948    0.659775    11.00000    0.03662    0.02874 =
         0.04808   -0.00363   -0.00554   -0.00116
AFIX  43
H5    2    1.011187    1.267861    0.689201    11.00000   -1.20000
AFIX   0
C7    1    0.852944    1.133589    0.544877    11.00000    0.05914    0.04140 =
         0.03592    0.00474    0.00351   -0.00717
AFIX  43
H7    2    0.849461    1.139519    0.495032    11.00000   -1.20000
AFIX   0
C8    1    0.765139    1.040219    0.575025    11.00000    0.04899    0.03477 =
         0.03755    0.00000   -0.00126   -0.00937
AFIX  43
H8    2    0.700819    0.982793    0.545326    11.00000   -1.20000
AFIX   0
C9    1    0.531047    0.553101    0.754880    11.00000    0.02408    0.02952 =
         0.01950   -0.00211    0.00352    0.00112
C10   1    0.570543    0.390946    0.822731    11.00000    0.03317    0.02859 =
         0.02505    0.00369    0.00160    0.00720
AFIX  43
H10   2    0.563177    0.336869    0.860362    11.00000   -1.20000
AFIX   0
C11   1    0.656557    0.381926    0.766756    11.00000    0.03015    0.02805 =
         0.02679   -0.00004    0.00253    0.00882
AFIX  43
H11   2    0.721895    0.320037    0.756849    11.00000   -1.20000
AFIX   0
C12   1    0.711072    0.508487    0.662088    11.00000    0.02982    0.03100 =
         0.02181   -0.00368    0.00878    0.00191
AFIX  23
H12A  2    0.827496    0.499257    0.671336    11.00000   -1.20000
H12B  2    0.700333    0.593163    0.651375    11.00000   -1.20000
AFIX   0
C13   1    0.646846    0.433032    0.597704    11.00000    0.02667    0.02540 =
         0.02268   -0.00235    0.00557    0.00751
C14   1    0.668829    0.406259    0.478725    11.00000    0.02810    0.02579 =
         0.02302   -0.00225    0.00667    0.00529
C15   1    0.548374    0.311975    0.474091    11.00000    0.03461    0.02889 =
         0.02584   -0.00541    0.00598    0.00087
AFIX  43
H15   2    0.516008    0.271384    0.430385    11.00000   -1.20000
AFIX   0
C16   1    0.477160    0.279017    0.534762    11.00000    0.03476    0.02761 =
         0.03227   -0.00348    0.00742   -0.00292
AFIX  43
H16   2    0.395016    0.214691    0.533348    11.00000   -1.20000
AFIX   0
C17   1    0.526101    0.340213    0.597676    11.00000    0.03160    0.02870 =
         0.02686   -0.00116    0.01121    0.00281
AFIX  43
H17   2    0.477962    0.319016    0.639841    11.00000   -1.20000
AFIX   0
C18   1    0.751744    0.448596    0.414586    11.00000    0.03662    0.02430 =
         0.02536   -0.00518    0.00791    0.00016
AFIX  23
H18A  2    0.670954    0.477711    0.379713    11.00000   -1.20000
H18B  2    0.832627    0.516249    0.428727    11.00000   -1.20000
AFIX   0
C19   1    0.760236    0.284694    0.326661    11.00000    0.02676    0.02284 =
         0.02152   -0.00125    0.00724    0.00118
C20   1    1.006387    0.226648    0.365555    11.00000    0.02113    0.03813 =
         0.02833   -0.00172    0.00260    0.00279
AFIX  43
H20   2    1.099048    0.183505    0.368737    11.00000   -1.20000
AFIX   0
C21   1    0.980809    0.320365    0.405819    11.00000    0.02326    0.03936 =
         0.02466   -0.00262    0.00350   -0.00306
AFIX  43
H21   2    1.051093    0.356124    0.443564    11.00000   -1.20000
AFIX   0
C22   1    0.393694    0.540064    0.865416    11.00000    0.02474    0.02877 =
         0.02072    0.00327    0.00425    0.00553
C23   1    0.467967    0.608264    0.922899    11.00000    0.02491    0.03046 =
         0.02128    0.00408    0.00265    0.00313
C24   1    0.368380    0.654625    0.969737    11.00000    0.03170    0.03746 =
         0.02012   -0.00079    0.00352    0.00429
AFIX  43
H24   2    0.415962    0.703111    1.008578    11.00000   -1.20000
AFIX   0
C25   1    0.202063    0.632114    0.961346    11.00000    0.02826    0.03909 =
         0.02652    0.00574    0.00868    0.00865
C26   1    0.133836    0.560162    0.904809    11.00000    0.02230    0.03759 =
         0.03222    0.00730    0.00437    0.00526
AFIX  43
H26   2    0.020201    0.541740    0.899665    11.00000   -1.20000
AFIX   0
C27   1    0.227650    0.514281    0.855435    11.00000    0.02644    0.03099 =
         0.02700    0.00399    0.00316    0.00168
C28   1    0.649214    0.630087    0.934369    11.00000    0.02631    0.03941 =
         0.02871   -0.00214    0.00188    0.00070
AFIX 137
H28A  2    0.693691    0.557234    0.951142    11.00000   -1.50000
H28B  2    0.678094    0.694497    0.969600    11.00000   -1.50000
H28C  2    0.693524    0.652699    0.889813    11.00000   -1.50000
AFIX   0
C29   1    0.096259    0.687073    1.011543    11.00000    0.03719    0.05798 =
         0.03510    0.00050    0.01366    0.01161
AFIX 137
H29A  2    0.145193    0.683921    1.059959    11.00000   -1.50000
H29B  2   -0.010643    0.642623    1.007880    11.00000   -1.50000
H29C  2    0.085756    0.770244    0.999276    11.00000   -1.50000
AFIX   0
C30   1    0.150446    0.442816    0.791945    11.00000    0.02716    0.04242 =
         0.03670   -0.00368   -0.00183    0.00058
AFIX 137
H30A  2    0.157886    0.491102    0.749761    11.00000   -1.50000
H30B  2    0.036819    0.419811    0.798688    11.00000   -1.50000
H30C  2    0.206434    0.371066    0.786105    11.00000   -1.50000
AFIX   0
C31   1    0.853000    0.110538    0.265299    11.00000    0.02248    0.02651 =
         0.02317   -0.00397    0.00173    0.00714
C32   1    0.931949    0.129327    0.203591    11.00000    0.02311    0.03374 =
         0.02544   -0.00084    0.00377    0.00818
C33   1    0.909802    0.038404    0.152065    11.00000    0.03420    0.04093 =
         0.02557   -0.00512    0.00905    0.00991
AFIX  43
H33   2    0.961438    0.049108    0.109602    11.00000   -1.20000
AFIX   0
C34   1    0.815272   -0.066651    0.160769    11.00000    0.03806    0.03501 =
         0.03373   -0.00909    0.00589    0.00942
C35   1    0.743999   -0.083211    0.224196    11.00000    0.03282    0.02613 =
         0.03632   -0.00475    0.00506    0.00378
AFIX  43
H35   2    0.680288   -0.155716    0.230976    11.00000   -1.20000
AFIX   0
C36   1    0.763852    0.003904    0.277903    11.00000    0.02402    0.02765 =
         0.02814   -0.00176    0.00442    0.00882
C37   1    1.041589    0.240189    0.194665    11.00000    0.02818    0.04063 =
         0.02881    0.00356    0.00777    0.00513
AFIX 137
H37A  2    0.989832    0.309872    0.209672    11.00000   -1.50000
H37B  2    1.063249    0.247278    0.144959    11.00000   -1.50000
H37C  2    1.143299    0.235828    0.223534    11.00000   -1.50000
AFIX   0
C38   1    0.945742    1.218141    0.587859    11.00000    0.03802    0.03006 =
         0.05071    0.00561    0.00513   -0.00224
AFIX  43
H38   2    1.006889    1.282198    0.567679    11.00000   -1.20000
AFIX   0
C39   1    0.789067   -0.161208    0.102527    11.00000    0.06418    0.04847 =
         0.04588   -0.02057    0.01593    0.00076
AFIX 137
H39A  2    0.798966   -0.123577    0.056811    11.00000   -1.50000
H39B  2    0.681097   -0.202964    0.103432    11.00000   -1.50000
H39C  2    0.870170   -0.218306    0.109626    11.00000   -1.50000
AFIX   0
C40   1    0.697111   -0.020257    0.348145    11.00000    0.03009    0.02872 =
         0.03291    0.00120    0.00669    0.00218
AFIX 137
H40A  2    0.785539   -0.032814    0.383454    11.00000   -1.50000
H40B  2    0.620396   -0.091684    0.343854    11.00000   -1.50000
H40C  2    0.642022    0.048023    0.362776    11.00000   -1.50000
AFIX   0

PART 1
N6    4    0.660827    0.131996    0.873174    21.00000    0.10250    0.04432 =
         0.12978    0.00130   -0.05937    0.00644

PART 2
N6A   4    0.577100    0.039483    0.968323   -21.00000    0.11516    0.08210 =
         0.08296   -0.02558   -0.01041    0.02242

PART 1
C41   1    0.608350    0.033791    0.871448    21.00000    0.07151    0.04183 =
         0.06095   -0.00354   -0.02456    0.01645

PART 2
C41A  1    0.560492   -0.018727    0.917122   -21.00000    0.08075    0.05462 =
         0.07042   -0.00695   -0.01062    0.02276

PART 1
C42   1    0.543736   -0.088454    0.868758    21.00000    0.06673    0.04231 =
         0.04382   -0.00016   -0.00106    0.01699
AFIX 137
H42A  2    0.586194   -0.130134    0.829681    21.00000   -1.50000
H42B  2    0.425878   -0.092925    0.861495    21.00000   -1.50000
H42C  2    0.574906   -0.125984    0.913257    21.00000   -1.50000
AFIX   0

PART 2
C42A  1    0.523855   -0.087114    0.852433   -21.00000    0.05155    0.04502 =
         0.06535   -0.00110   -0.00680    0.03108
AFIX 137
H42D  2    0.554610   -0.038260    0.812669   -21.00000   -1.50000
H42E  2    0.407960   -0.111914    0.846483   -21.00000   -1.50000
H42F  2    0.584022   -0.157781    0.854057   -21.00000   -1.50000
AFIX   0
HKLF 4


REM  tah25_09_a.res in P-1
REM wR2 = 0.0985, GooF = S = 1.024, Restrained GooF = 1.023 for all data
REM R1 = 0.0403 for 6100 Fo > 4sig(Fo) and 0.0609 for all 7847 data
REM 470 parameters refined using 75 restraints

END

WGHT      0.0356      1.5119

REM Highest difference peak  0.317,  deepest hole -0.504,  1-sigma level  0.058
Q1    1   0.1502  0.7489  1.0364  11.00000  0.05    0.32
Q2    1   0.6188  0.7199  0.7242  11.00000  0.05    0.31
Q3    1   0.7365 -0.2456  0.1246  11.00000  0.05    0.31
Q4    1   0.5713  0.6171  0.7378  11.00000  0.05    0.31
Q5    1   0.6755  0.2403  0.3021  11.00000  0.05    0.30
;
_shelx_res_checksum              49512
_olex2_exptl_crystal_mounting_method 'MiTeGen 100 micron MIcroLoop'
_olex2_submission_special_instructions 'No special instructions were received'
_chemical_properties_physical    Air-sensitive,Moisture-sensitive
####################################################################### 
# 
# This file contains crystal structure data downloaded from the 
# Cambridge Structural Database (CSD) hosted by the Cambridge 
# Crystallographic Data Centre (CCDC).
# 
# Full information about CCDC data access policies and citation 
# guidelines are available at http://www.ccdc.cam.ac.uk/access/V1 
# 
# Audit and citation data items may have been added by the CCDC. 
# Please retain this information to preserve the provenance of 
# this file and to allow appropriate attribution of the data. 
# 
#######################################################################

data_tah23_02
_database_code_depnum_ccdc_archive 'CCDC 2415975'
loop_
_audit_author_name
_audit_author_address
'Daniel Unruh'
;The University of Iowa
United States of America
;
_audit_update_record             
;
2025-01-09 deposited with the CCDC.	2026-01-08 downloaded from the CCDC.
;

# start Validation Reply Form
_vrf_PLAT911_tah23_02            
;
PROBLEM: Missing FCF Refl Between Thmin & STh/L=    0.600          5 Report
RESPONSE: These reflections were omitted during the absorption correction.
;
# end Validation Reply Form


_audit_creation_date             2023-09-07
_audit_creation_method           
;
Olex2 1.5
(compiled 2023.08.24 svn.re1ec1418 for OlexSys, GUI svn.r6817)
;
_shelx_SHELXL_version_number     2019/1
loop_
_audit_author_email
'tahsini@okstate.edu '
daniel-unruh@uiowa.edu
_chemical_name_common            ?
_chemical_name_systematic        ?
_chemical_formula_moiety         'C31 H33 Cu N5, F6 P'
_chemical_formula_sum            'C31 H33 Cu F6 N5 P'
_chemical_formula_weight         684.13
_chemical_melting_point          ?
loop_
_atom_type_symbol
_atom_type_description
_atom_type_scat_dispersion_real
_atom_type_scat_dispersion_imag
_atom_type_scat_source
C C 0.0033 0.0016 'International Tables Vol C Tables 4.2.6.8 and 6.1.1.4'
H H 0.0000 0.0000 'International Tables Vol C Tables 4.2.6.8 and 6.1.1.4'
Cu Cu 0.3201 1.2651 'International Tables Vol C Tables 4.2.6.8 and 6.1.1.4'
F F 0.0171 0.0103 'International Tables Vol C Tables 4.2.6.8 and 6.1.1.4'
N N 0.0061 0.0033 'International Tables Vol C Tables 4.2.6.8 and 6.1.1.4'
P P 0.1023 0.0942 'International Tables Vol C Tables 4.2.6.8 and 6.1.1.4'

_shelx_space_group_comment       
;
The symmetry employed for this shelxl refinement is uniquely defined
by the following loop, which should always be used as a source of
symmetry information in preference to the above space-group names.
They are only intended as comments.
;
_space_group_crystal_system      triclinic
_space_group_IT_number           2
_space_group_name_H-M_alt        'P -1'
_space_group_name_Hall           '-P 1'
loop_
_space_group_symop_operation_xyz
'x, y, z'
'-x, -y, -z'

_cell_length_a                   8.9525(5)
_cell_length_b                   12.2544(8)
_cell_length_c                   14.4861(7)
_cell_angle_alpha                78.930(2)
_cell_angle_beta                 83.833(2)
_cell_angle_gamma                83.018(2)
_cell_volume                     1542.32(15)
_cell_formula_units_Z            2
_cell_measurement_reflns_used    9907
_cell_measurement_temperature    100.00
_cell_measurement_theta_max      30.500
_cell_measurement_theta_min      2.300
_shelx_estimated_absorpt_T_max   0.887
_shelx_estimated_absorpt_T_min   0.821
_exptl_absorpt_coefficient_mu    0.827
_exptl_absorpt_correction_T_max  0.7461
_exptl_absorpt_correction_T_min  0.6934
_exptl_absorpt_correction_type   multi-scan
_exptl_absorpt_process_details   
;
SADABS-2016/2 (Bruker,2016/2) was used for absorption correction.
wR2(int) was 0.0760 before and 0.0611 after correction.
The Ratio of minimum to maximum transmission is 0.9294.
The \l/2 correction factor is Not present.
;
_exptl_absorpt_special_details   ?
_exptl_crystal_colour            'clear light yellow'
_exptl_crystal_colour_lustre     clear
_exptl_crystal_colour_modifier   light
_exptl_crystal_colour_primary    yellow
_exptl_crystal_density_diffrn    1.473
_exptl_crystal_density_meas      ?
_exptl_crystal_density_method    ?
_exptl_crystal_description       irregular
_exptl_crystal_F_000             704
_exptl_crystal_size_max          0.248
_exptl_crystal_size_mid          0.18
_exptl_crystal_size_min          0.149
_exptl_transmission_factor_max   ?
_exptl_transmission_factor_min   ?
_diffrn_reflns_av_R_equivalents  0.0624
_diffrn_reflns_av_unetI/netI     0.0428
_diffrn_reflns_Laue_measured_fraction_full 0.998
_diffrn_reflns_Laue_measured_fraction_max 0.999
_diffrn_reflns_limit_h_max       12
_diffrn_reflns_limit_h_min       -12
_diffrn_reflns_limit_k_max       17
_diffrn_reflns_limit_k_min       -17
_diffrn_reflns_limit_l_max       19
_diffrn_reflns_limit_l_min       -20
_diffrn_reflns_number            60495
_diffrn_reflns_point_group_measured_fraction_full 0.998
_diffrn_reflns_point_group_measured_fraction_max 0.999
_diffrn_reflns_theta_full        25.242
_diffrn_reflns_theta_max         30.539
_diffrn_reflns_theta_min         2.420
_diffrn_ambient_temperature      100.00
_diffrn_detector_area_resol_mean ?
_diffrn_measured_fraction_theta_full 0.998
_diffrn_measured_fraction_theta_max 0.999
_diffrn_measurement_device_type  'Bruker D8 Venture Duo with Photon 3'
_diffrn_measurement_method       ?
_diffrn_radiation_type           MoK\a
_diffrn_radiation_wavelength     0.71073
_diffrn_source                   ?
_diffrn_source_current           1.4
_diffrn_source_power             0.07
_diffrn_source_voltage           50.0
_reflns_Friedel_coverage         0.000
_reflns_Friedel_fraction_full    .
_reflns_Friedel_fraction_max     .
_reflns_number_gt                8023
_reflns_number_total             9456
_reflns_special_details          
;
 Reflections were merged by SHELXL according to the crystal
 class for the calculation of statistics and refinement.
 
 _reflns_Friedel_fraction is defined as the number of unique
 Friedel pairs measured divided by the number that would be
 possible theoretically, ignoring centric projections and
 systematic absences.
;
_reflns_threshold_expression     'I > 2\s(I)'
_computing_cell_refinement       'SAINT V8.40B (?, 2016)'
_computing_data_collection       ?
_computing_data_reduction        'SAINT V8.40B (?, 2016)'
_computing_molecular_graphics    'Olex2 1.5 (Dolomanov et al., 2009)'
_computing_publication_material  'Olex2 1.5 (Dolomanov et al., 2009)'
_computing_structure_refinement  'XL  (Sheldrick, 2008)'
_computing_structure_solution    'SHELXT 2018/2 (Sheldrick, 2018)'
_refine_diff_density_max         0.427
_refine_diff_density_min         -0.495
_refine_diff_density_rms         0.065
_refine_ls_extinction_coef       .
_refine_ls_extinction_method     none
_refine_ls_goodness_of_fit_ref   1.031
_refine_ls_hydrogen_treatment    constr
_refine_ls_matrix_type           full
_refine_ls_number_parameters     403
_refine_ls_number_reflns         9456
_refine_ls_number_restraints     0
_refine_ls_R_factor_all          0.0442
_refine_ls_R_factor_gt           0.0345
_refine_ls_restrained_S_all      1.031
_refine_ls_shift/su_max          0.001
_refine_ls_shift/su_mean         0.000
_refine_ls_structure_factor_coef Fsqd
_refine_ls_weighting_details     
'w=1/[\s^2^(Fo^2^)+(0.0257P)^2^+1.0460P] where P=(Fo^2^+2Fc^2^)/3'
_refine_ls_weighting_scheme      calc
_refine_ls_wR_factor_gt          0.0788
_refine_ls_wR_factor_ref         0.0845
_refine_special_details          ?
_olex2_refinement_description    
;
1. Fixed Uiso
 At 1.2 times of:
  All C(H) groups, All C(H,H) groups
 At 1.5 times of:
  All C(H,H,H) groups
2.a Secondary CH2 refined with riding coordinates:
 C4(H4A,H4B), C10(H10A,H10B)
2.b Aromatic/amide H refined with riding coordinates:
 C2(H2), C3(H3), C7(H7), C8(H8), C9(H9), C12(H12), C13(H13), C16(H16),
 C18(H18), C25(H25), C27(H27)
2.c Idealised Me refined as rotating group:
 C20(H20A,H20B,H20C), C21(H21A,H21B,H21C), C22(H22A,H22B,H22C), C29(H29A,H29B,
 H29C), C30(H30A,H30B,H30C), C31(H31A,H31B,H31C)
;
_atom_sites_solution_hydrogens   geom
_atom_sites_solution_primary     dual
_atom_sites_solution_secondary   ?
loop_
_atom_site_label
_atom_site_type_symbol
_atom_site_fract_x
_atom_site_fract_y
_atom_site_fract_z
_atom_site_U_iso_or_equiv
_atom_site_adp_type
_atom_site_occupancy
_atom_site_site_symmetry_order
_atom_site_calc_flag
_atom_site_refinement_flags_posn
_atom_site_refinement_flags_adp
_atom_site_refinement_flags_occupancy
_atom_site_disorder_assembly
_atom_site_disorder_group
Cu1 Cu 0.58231(2) 0.67005(2) 0.25292(2) 0.01488(5) Uani 1 1 d . . . . .
N1 N 0.82597(14) 0.54212(10) 0.36952(9) 0.0164(2) Uani 1 1 d . . . . .
N2 N 0.80929(14) 0.48742(11) 0.23970(9) 0.0168(2) Uani 1 1 d . . . . .
N3 N 0.50503(14) 0.56445(10) 0.16246(9) 0.0158(2) Uani 1 1 d . . . . .
N4 N 0.29783(14) 0.76774(10) 0.18352(9) 0.0161(2) Uani 1 1 d . . . . .
N5 N 0.41270(14) 0.89626(10) 0.21777(9) 0.0159(2) Uani 1 1 d . . . . .
C1 C 0.74786(16) 0.56599(12) 0.29132(10) 0.0157(3) Uani 1 1 d . . . . .
C2 C 0.93442(18) 0.45156(13) 0.36583(12) 0.0214(3) Uani 1 1 d . . . . .
H2 H 1.002641 0.419896 0.412052 0.026 Uiso 1 1 calc R U . . .
C3 C 0.92411(17) 0.41712(13) 0.28361(12) 0.0212(3) Uani 1 1 d . . . . .
H3 H 0.983711 0.356801 0.260611 0.025 Uiso 1 1 calc R U . . .
C4 C 0.76654(17) 0.48256(13) 0.14533(11) 0.0188(3) Uani 1 1 d . . . . .
H4A H 0.823012 0.415785 0.124287 0.023 Uiso 1 1 calc R U . . .
H4B H 0.798540 0.549147 0.100718 0.023 Uiso 1 1 calc R U . . .
C5 C 0.60014(17) 0.47783(13) 0.13951(10) 0.0166(3) Uani 1 1 d . . . . .
C6 C 0.35795(17) 0.56882(12) 0.15016(10) 0.0158(3) Uani 1 1 d . . . . .
C7 C 0.30090(18) 0.48708(13) 0.11317(11) 0.0196(3) Uani 1 1 d . . . . .
H7 H 0.197026 0.493263 0.102662 0.024 Uiso 1 1 calc R U . . .
C8 C 0.39829(19) 0.39649(14) 0.09192(12) 0.0224(3) Uani 1 1 d . . . . .
H8 H 0.361505 0.338873 0.067959 0.027 Uiso 1 1 calc R U . . .
C9 C 0.55026(18) 0.39107(13) 0.10612(11) 0.0200(3) Uani 1 1 d . . . . .
H9 H 0.618644 0.329157 0.093205 0.024 Uiso 1 1 calc R U . . .
C10 C 0.24641(17) 0.65797(13) 0.18522(11) 0.0176(3) Uani 1 1 d . . . . .
H10A H 0.158431 0.669751 0.147175 0.021 Uiso 1 1 calc R U . . .
H10B H 0.209907 0.628108 0.251130 0.021 Uiso 1 1 calc R U . . .
C11 C 0.42336(16) 0.78401(12) 0.22237(10) 0.0156(3) Uani 1 1 d . . . . .
C12 C 0.28237(17) 0.94912(13) 0.17775(11) 0.0193(3) Uani 1 1 d . . . . .
H12 H 0.250710 1.027016 0.167528 0.023 Uiso 1 1 calc R U . . .
C13 C 0.20956(17) 0.86822(13) 0.15624(11) 0.0190(3) Uani 1 1 d . . . . .
H13 H 0.116642 0.877918 0.128098 0.023 Uiso 1 1 calc R U . . .
C14 C 0.79595(16) 0.60216(12) 0.44679(10) 0.0157(3) Uani 1 1 d . . . . .
C15 C 0.71635(17) 0.55250(13) 0.52974(11) 0.0180(3) Uani 1 1 d . . . . .
C16 C 0.68303(18) 0.61305(14) 0.60299(11) 0.0204(3) Uani 1 1 d . . . . .
H16 H 0.625846 0.581647 0.658763 0.025 Uiso 1 1 calc R U . . .
C17 C 0.73139(18) 0.71841(13) 0.59655(11) 0.0203(3) Uani 1 1 d . . . . .
C18 C 0.81420(17) 0.76308(13) 0.51415(11) 0.0191(3) Uani 1 1 d . . . . .
H18 H 0.850645 0.833673 0.509929 0.023 Uiso 1 1 calc R U . . .
C19 C 0.84583(17) 0.70773(13) 0.43709(10) 0.0172(3) Uani 1 1 d . . . . .
C20 C 0.6697(2) 0.43606(14) 0.54029(12) 0.0250(3) Uani 1 1 d . . . . .
H20A H 0.627097 0.428424 0.482567 0.037 Uiso 1 1 calc R U . . .
H20B H 0.593539 0.423054 0.594021 0.037 Uiso 1 1 calc R U . . .
H20C H 0.758063 0.381150 0.551137 0.037 Uiso 1 1 calc R U . . .
C21 C 0.6950(2) 0.78287(15) 0.67660(12) 0.0283(4) Uani 1 1 d . . . . .
H21A H 0.738346 0.739599 0.733415 0.043 Uiso 1 1 calc R U . . .
H21B H 0.585128 0.796163 0.689110 0.043 Uiso 1 1 calc R U . . .
H21C H 0.737795 0.854646 0.659192 0.043 Uiso 1 1 calc R U . . .
C22 C 0.92922(19) 0.76249(14) 0.34735(12) 0.0240(3) Uani 1 1 d . . . . .
H22A H 0.856581 0.796884 0.301495 0.036 Uiso 1 1 calc R U . . .
H22B H 0.999232 0.706062 0.321061 0.036 Uiso 1 1 calc R U . . .
H22C H 0.986022 0.820084 0.361183 0.036 Uiso 1 1 calc R U . . .
C23 C 0.52034(16) 0.95079(12) 0.25518(10) 0.0156(3) Uani 1 1 d . . . . .
C24 C 0.61582(18) 1.01898(13) 0.19330(11) 0.0198(3) Uani 1 1 d . . . . .
C25 C 0.71953(19) 1.06936(14) 0.23205(12) 0.0227(3) Uani 1 1 d . . . . .
H25 H 0.785311 1.116063 0.191117 0.027 Uiso 1 1 calc R U . . .
C26 C 0.72939(18) 1.05311(13) 0.32921(11) 0.0211(3) Uani 1 1 d . . . . .
C27 C 0.63245(18) 0.98457(12) 0.38822(11) 0.0187(3) Uani 1 1 d . . . . .
H27 H 0.638143 0.973258 0.454538 0.022 Uiso 1 1 calc R U . . .
C28 C 0.52715(17) 0.93193(12) 0.35302(10) 0.0171(3) Uani 1 1 d . . . . .
C29 C 0.6121(2) 1.03531(16) 0.08780(12) 0.0286(4) Uani 1 1 d . . . . .
H29A H 0.618498 0.962304 0.068625 0.043 Uiso 1 1 calc R U . . .
H29B H 0.697915 1.074933 0.056732 0.043 Uiso 1 1 calc R U . . .
H29C H 0.517614 1.079317 0.069386 0.043 Uiso 1 1 calc R U . . .
C30 C 0.8457(2) 1.10722(17) 0.36877(13) 0.0319(4) Uani 1 1 d . . . . .
H30A H 0.804331 1.182809 0.377218 0.048 Uiso 1 1 calc R U . . .
H30B H 0.936917 1.111293 0.324864 0.048 Uiso 1 1 calc R U . . .
H30C H 0.871025 1.062574 0.429837 0.048 Uiso 1 1 calc R U . . .
C31 C 0.4291(2) 0.85431(14) 0.41957(11) 0.0246(3) Uani 1 1 d . . . . .
H31A H 0.461968 0.776956 0.412292 0.037 Uiso 1 1 calc R U . . .
H31B H 0.323627 0.873193 0.404934 0.037 Uiso 1 1 calc R U . . .
H31C H 0.437827 0.862356 0.484731 0.037 Uiso 1 1 calc R U . . .
P1 P 0.05535(4) 0.22697(3) 0.03322(3) 0.01688(8) Uani 1 1 d . . . . .
F1 F -0.12499(10) 0.25659(8) 0.03131(7) 0.0250(2) Uani 1 1 d . . . . .
F2 F 0.07397(12) 0.25279(10) -0.07954(7) 0.0326(2) Uani 1 1 d . . . . .
F3 F 0.07134(11) 0.35627(8) 0.03446(8) 0.0274(2) Uani 1 1 d . . . . .
F4 F 0.23485(11) 0.19928(8) 0.03514(8) 0.0273(2) Uani 1 1 d . . . . .
F5 F 0.03639(13) 0.20453(10) 0.14660(7) 0.0349(3) Uani 1 1 d . . . . .
F6 F 0.03729(12) 0.10005(9) 0.03370(9) 0.0350(3) Uani 1 1 d . . . . .

loop_
_atom_site_aniso_label
_atom_site_aniso_U_11
_atom_site_aniso_U_22
_atom_site_aniso_U_33
_atom_site_aniso_U_23
_atom_site_aniso_U_13
_atom_site_aniso_U_12
Cu1 0.01522(9) 0.01362(9) 0.01646(9) -0.00450(6) -0.00430(6) 0.00129(6)
N1 0.0155(6) 0.0152(6) 0.0187(6) -0.0042(5) -0.0038(5) 0.0013(5)
N2 0.0151(6) 0.0165(6) 0.0198(6) -0.0064(5) -0.0029(5) 0.0005(5)
N3 0.0171(6) 0.0161(6) 0.0151(5) -0.0045(4) -0.0018(4) -0.0022(5)
N4 0.0169(6) 0.0142(6) 0.0176(6) -0.0039(4) -0.0033(4) -0.0005(5)
N5 0.0166(6) 0.0139(6) 0.0173(6) -0.0034(4) -0.0035(4) 0.0004(4)
C1 0.0155(6) 0.0156(6) 0.0170(6) -0.0046(5) -0.0025(5) -0.0015(5)
C2 0.0188(7) 0.0193(7) 0.0257(8) -0.0057(6) -0.0062(6) 0.0053(6)
C3 0.0172(7) 0.0186(7) 0.0283(8) -0.0076(6) -0.0047(6) 0.0041(6)
C4 0.0175(7) 0.0227(7) 0.0177(7) -0.0090(6) -0.0001(5) -0.0009(6)
C5 0.0183(7) 0.0178(7) 0.0140(6) -0.0043(5) -0.0007(5) -0.0018(5)
C6 0.0182(7) 0.0168(7) 0.0128(6) -0.0031(5) -0.0008(5) -0.0028(5)
C7 0.0183(7) 0.0221(7) 0.0204(7) -0.0061(6) -0.0026(5) -0.0054(6)
C8 0.0244(8) 0.0205(7) 0.0258(8) -0.0103(6) -0.0016(6) -0.0069(6)
C9 0.0226(7) 0.0179(7) 0.0209(7) -0.0081(6) -0.0001(6) -0.0021(6)
C10 0.0155(6) 0.0174(7) 0.0211(7) -0.0051(5) -0.0037(5) -0.0024(5)
C11 0.0166(6) 0.0152(6) 0.0153(6) -0.0039(5) -0.0026(5) -0.0002(5)
C12 0.0193(7) 0.0160(7) 0.0214(7) -0.0014(5) -0.0052(6) 0.0030(5)
C13 0.0181(7) 0.0180(7) 0.0205(7) -0.0030(6) -0.0054(5) 0.0022(5)
C14 0.0140(6) 0.0165(7) 0.0167(6) -0.0040(5) -0.0043(5) 0.0021(5)
C15 0.0152(6) 0.0185(7) 0.0199(7) -0.0014(5) -0.0043(5) -0.0008(5)
C16 0.0189(7) 0.0241(8) 0.0160(7) 0.0003(6) -0.0016(5) 0.0004(6)
C17 0.0200(7) 0.0220(7) 0.0185(7) -0.0054(6) -0.0058(5) 0.0059(6)
C18 0.0197(7) 0.0146(7) 0.0233(7) -0.0040(6) -0.0051(6) 0.0009(5)
C19 0.0161(6) 0.0175(7) 0.0181(7) -0.0030(5) -0.0028(5) -0.0005(5)
C20 0.0255(8) 0.0200(8) 0.0289(8) -0.0004(6) -0.0028(6) -0.0064(6)
C21 0.0346(9) 0.0280(9) 0.0221(8) -0.0086(7) -0.0027(7) 0.0046(7)
C22 0.0266(8) 0.0204(8) 0.0242(8) -0.0042(6) 0.0040(6) -0.0046(6)
C23 0.0171(6) 0.0118(6) 0.0184(7) -0.0039(5) -0.0028(5) 0.0002(5)
C24 0.0233(7) 0.0182(7) 0.0181(7) -0.0032(5) -0.0026(6) -0.0024(6)
C25 0.0232(8) 0.0228(8) 0.0225(7) -0.0033(6) 0.0009(6) -0.0077(6)
C26 0.0222(7) 0.0198(7) 0.0230(7) -0.0057(6) -0.0031(6) -0.0052(6)
C27 0.0235(7) 0.0157(7) 0.0179(7) -0.0047(5) -0.0036(6) -0.0021(6)
C28 0.0203(7) 0.0126(6) 0.0185(7) -0.0044(5) -0.0005(5) -0.0008(5)
C29 0.0336(9) 0.0358(10) 0.0176(7) -0.0020(7) -0.0018(6) -0.0128(8)
C30 0.0335(9) 0.0389(10) 0.0287(9) -0.0093(8) -0.0046(7) -0.0184(8)
C31 0.0328(9) 0.0241(8) 0.0188(7) -0.0058(6) 0.0018(6) -0.0114(7)
P1 0.01581(17) 0.01486(17) 0.02107(18) -0.00459(14) -0.00329(14) -0.00227(13)
F1 0.0155(4) 0.0263(5) 0.0335(5) -0.0076(4) -0.0010(4) -0.0013(4)
F2 0.0254(5) 0.0518(7) 0.0212(5) -0.0093(5) -0.0013(4) -0.0033(5)
F3 0.0244(5) 0.0157(4) 0.0429(6) -0.0079(4) 0.0013(4) -0.0043(4)
F4 0.0176(4) 0.0225(5) 0.0446(6) -0.0102(4) -0.0097(4) -0.0002(4)
F5 0.0394(6) 0.0453(7) 0.0211(5) -0.0004(5) -0.0054(4) -0.0157(5)
F6 0.0283(5) 0.0176(5) 0.0639(8) -0.0134(5) -0.0124(5) -0.0044(4)

_geom_special_details            
;
 All esds (except the esd in the dihedral angle between two l.s. planes)
 are estimated using the full covariance matrix.  The cell esds are taken
 into account individually in the estimation of esds in distances, angles
 and torsion angles; correlations between esds in cell parameters are only
 used when they are defined by crystal symmetry.  An approximate (isotropic)
 treatment of cell esds is used for estimating esds involving l.s. planes.
;
loop_
_geom_bond_atom_site_label_1
_geom_bond_atom_site_label_2
_geom_bond_distance
_geom_bond_site_symmetry_2
_geom_bond_publ_flag
Cu1 N3 2.2212(12) . ?
Cu1 C1 1.8915(14) . ?
Cu1 C11 1.8936(14) . ?
N1 C1 1.3606(18) . ?
N1 C2 1.3881(19) . ?
N1 C14 1.4388(19) . ?
N2 C1 1.3595(19) . ?
N2 C3 1.3849(19) . ?
N2 C4 1.4725(19) . ?
N3 C5 1.3481(19) . ?
N3 C6 1.3409(19) . ?
N4 C10 1.4688(19) . ?
N4 C11 1.3612(19) . ?
N4 C13 1.3931(18) . ?
N5 C11 1.3564(19) . ?
N5 C12 1.3908(18) . ?
N5 C23 1.4412(19) . ?
C2 H2 0.9500 . ?
C2 C3 1.353(2) . ?
C3 H3 0.9500 . ?
C4 H4A 0.9900 . ?
C4 H4B 0.9900 . ?
C4 C5 1.510(2) . ?
C5 C9 1.387(2) . ?
C6 C7 1.393(2) . ?
C6 C10 1.512(2) . ?
C7 H7 0.9500 . ?
C7 C8 1.388(2) . ?
C8 H8 0.9500 . ?
C8 C9 1.389(2) . ?
C9 H9 0.9500 . ?
C10 H10A 0.9900 . ?
C10 H10B 0.9900 . ?
C12 H12 0.9500 . ?
C12 C13 1.351(2) . ?
C13 H13 0.9500 . ?
C14 C15 1.401(2) . ?
C14 C19 1.396(2) . ?
C15 C16 1.395(2) . ?
C15 C20 1.511(2) . ?
C16 H16 0.9500 . ?
C16 C17 1.394(2) . ?
C17 C18 1.390(2) . ?
C17 C21 1.511(2) . ?
C18 H18 0.9500 . ?
C18 C19 1.401(2) . ?
C19 C22 1.509(2) . ?
C20 H20A 0.9800 . ?
C20 H20B 0.9800 . ?
C20 H20C 0.9800 . ?
C21 H21A 0.9800 . ?
C21 H21B 0.9800 . ?
C21 H21C 0.9800 . ?
C22 H22A 0.9800 . ?
C22 H22B 0.9800 . ?
C22 H22C 0.9800 . ?
C23 C24 1.398(2) . ?
C23 C28 1.398(2) . ?
C24 C25 1.394(2) . ?
C24 C29 1.506(2) . ?
C25 H25 0.9500 . ?
C25 C26 1.394(2) . ?
C26 C27 1.390(2) . ?
C26 C30 1.515(2) . ?
C27 H27 0.9500 . ?
C27 C28 1.394(2) . ?
C28 C31 1.508(2) . ?
C29 H29A 0.9800 . ?
C29 H29B 0.9800 . ?
C29 H29C 0.9800 . ?
C30 H30A 0.9800 . ?
C30 H30B 0.9800 . ?
C30 H30C 0.9800 . ?
C31 H31A 0.9800 . ?
C31 H31B 0.9800 . ?
C31 H31C 0.9800 . ?
P1 F1 1.6131(10) . ?
P1 F2 1.5974(11) . ?
P1 F3 1.6118(10) . ?
P1 F4 1.6036(10) . ?
P1 F5 1.6062(11) . ?
P1 F6 1.5818(11) . ?

loop_
_geom_angle_atom_site_label_1
_geom_angle_atom_site_label_2
_geom_angle_atom_site_label_3
_geom_angle
_geom_angle_site_symmetry_1
_geom_angle_site_symmetry_3
_geom_angle_publ_flag
C1 Cu1 N3 94.06(5) . . ?
C1 Cu1 C11 173.97(6) . . ?
C11 Cu1 N3 91.97(5) . . ?
C1 N1 C2 111.42(12) . . ?
C1 N1 C14 123.68(12) . . ?
C2 N1 C14 124.88(12) . . ?
C1 N2 C3 111.90(12) . . ?
C1 N2 C4 124.06(12) . . ?
C3 N2 C4 123.90(13) . . ?
C5 N3 Cu1 118.53(10) . . ?
C6 N3 Cu1 120.40(10) . . ?
C6 N3 C5 119.12(13) . . ?
C11 N4 C10 124.62(12) . . ?
C11 N4 C13 111.45(12) . . ?
C13 N4 C10 123.08(12) . . ?
C11 N5 C12 111.50(12) . . ?
C11 N5 C23 123.07(12) . . ?
C12 N5 C23 125.34(12) . . ?
N1 C1 Cu1 134.14(11) . . ?
N2 C1 Cu1 121.99(10) . . ?
N2 C1 N1 103.73(12) . . ?
N1 C2 H2 126.7 . . ?
C3 C2 N1 106.70(13) . . ?
C3 C2 H2 126.7 . . ?
N2 C3 H3 126.9 . . ?
C2 C3 N2 106.24(13) . . ?
C2 C3 H3 126.9 . . ?
N2 C4 H4A 108.5 . . ?
N2 C4 H4B 108.5 . . ?
N2 C4 C5 115.03(12) . . ?
H4A C4 H4B 107.5 . . ?
C5 C4 H4A 108.5 . . ?
C5 C4 H4B 108.5 . . ?
N3 C5 C4 117.07(13) . . ?
N3 C5 C9 122.15(14) . . ?
C9 C5 C4 120.65(13) . . ?
N3 C6 C7 121.85(14) . . ?
N3 C6 C10 120.08(13) . . ?
C7 C6 C10 117.82(13) . . ?
C6 C7 H7 120.5 . . ?
C8 C7 C6 118.91(14) . . ?
C8 C7 H7 120.5 . . ?
C7 C8 H8 120.4 . . ?
C7 C8 C9 119.18(14) . . ?
C9 C8 H8 120.4 . . ?
C5 C9 C8 118.70(14) . . ?
C5 C9 H9 120.7 . . ?
C8 C9 H9 120.7 . . ?
N4 C10 C6 118.18(12) . . ?
N4 C10 H10A 107.8 . . ?
N4 C10 H10B 107.8 . . ?
C6 C10 H10A 107.8 . . ?
C6 C10 H10B 107.8 . . ?
H10A C10 H10B 107.1 . . ?
N4 C11 Cu1 123.40(11) . . ?
N5 C11 Cu1 131.80(11) . . ?
N5 C11 N4 104.02(12) . . ?
N5 C12 H12 126.7 . . ?
C13 C12 N5 106.69(13) . . ?
C13 C12 H12 126.7 . . ?
N4 C13 H13 126.8 . . ?
C12 C13 N4 106.33(13) . . ?
C12 C13 H13 126.8 . . ?
C15 C14 N1 118.56(13) . . ?
C19 C14 N1 119.46(13) . . ?
C19 C14 C15 121.98(14) . . ?
C14 C15 C20 121.05(14) . . ?
C16 C15 C14 118.13(14) . . ?
C16 C15 C20 120.81(14) . . ?
C15 C16 H16 119.1 . . ?
C17 C16 C15 121.77(15) . . ?
C17 C16 H16 119.1 . . ?
C16 C17 C21 121.21(15) . . ?
C18 C17 C16 118.19(14) . . ?
C18 C17 C21 120.60(15) . . ?
C17 C18 H18 118.8 . . ?
C17 C18 C19 122.34(15) . . ?
C19 C18 H18 118.8 . . ?
C14 C19 C18 117.50(14) . . ?
C14 C19 C22 122.22(14) . . ?
C18 C19 C22 120.27(14) . . ?
C15 C20 H20A 109.5 . . ?
C15 C20 H20B 109.5 . . ?
C15 C20 H20C 109.5 . . ?
H20A C20 H20B 109.5 . . ?
H20A C20 H20C 109.5 . . ?
H20B C20 H20C 109.5 . . ?
C17 C21 H21A 109.5 . . ?
C17 C21 H21B 109.5 . . ?
C17 C21 H21C 109.5 . . ?
H21A C21 H21B 109.5 . . ?
H21A C21 H21C 109.5 . . ?
H21B C21 H21C 109.5 . . ?
C19 C22 H22A 109.5 . . ?
C19 C22 H22B 109.5 . . ?
C19 C22 H22C 109.5 . . ?
H22A C22 H22B 109.5 . . ?
H22A C22 H22C 109.5 . . ?
H22B C22 H22C 109.5 . . ?
C24 C23 N5 119.52(13) . . ?
C24 C23 C28 122.07(14) . . ?
C28 C23 N5 118.40(13) . . ?
C23 C24 C29 121.80(14) . . ?
C25 C24 C23 117.88(14) . . ?
C25 C24 C29 120.29(15) . . ?
C24 C25 H25 119.1 . . ?
C24 C25 C26 121.81(15) . . ?
C26 C25 H25 119.1 . . ?
C25 C26 C30 120.40(15) . . ?
C27 C26 C25 118.45(14) . . ?
C27 C26 C30 121.13(15) . . ?
C26 C27 H27 119.0 . . ?
C26 C27 C28 121.98(14) . . ?
C28 C27 H27 119.0 . . ?
C23 C28 C31 122.12(14) . . ?
C27 C28 C23 117.81(14) . . ?
C27 C28 C31 120.03(14) . . ?
C24 C29 H29A 109.5 . . ?
C24 C29 H29B 109.5 . . ?
C24 C29 H29C 109.5 . . ?
H29A C29 H29B 109.5 . . ?
H29A C29 H29C 109.5 . . ?
H29B C29 H29C 109.5 . . ?
C26 C30 H30A 109.5 . . ?
C26 C30 H30B 109.5 . . ?
C26 C30 H30C 109.5 . . ?
H30A C30 H30B 109.5 . . ?
H30A C30 H30C 109.5 . . ?
H30B C30 H30C 109.5 . . ?
C28 C31 H31A 109.5 . . ?
C28 C31 H31B 109.5 . . ?
C28 C31 H31C 109.5 . . ?
H31A C31 H31B 109.5 . . ?
H31A C31 H31C 109.5 . . ?
H31B C31 H31C 109.5 . . ?
F2 P1 F1 89.93(6) . . ?
F2 P1 F3 89.71(6) . . ?
F2 P1 F4 90.08(6) . . ?
F2 P1 F5 178.47(7) . . ?
F3 P1 F1 89.38(5) . . ?
F4 P1 F1 179.22(6) . . ?
F4 P1 F3 89.84(5) . . ?
F4 P1 F5 90.13(6) . . ?
F5 P1 F1 89.85(6) . . ?
F5 P1 F3 88.77(6) . . ?
F6 P1 F1 89.94(6) . . ?
F6 P1 F2 91.17(7) . . ?
F6 P1 F3 178.89(7) . . ?
F6 P1 F4 90.84(6) . . ?
F6 P1 F5 90.35(7) . . ?

loop_
_geom_torsion_atom_site_label_1
_geom_torsion_atom_site_label_2
_geom_torsion_atom_site_label_3
_geom_torsion_atom_site_label_4
_geom_torsion
_geom_torsion_site_symmetry_1
_geom_torsion_site_symmetry_2
_geom_torsion_site_symmetry_3
_geom_torsion_site_symmetry_4
_geom_torsion_publ_flag
Cu1 N3 C5 C4 -21.82(17) . . . . ?
Cu1 N3 C5 C9 162.22(12) . . . . ?
Cu1 N3 C6 C7 -164.72(11) . . . . ?
Cu1 N3 C6 C10 9.41(18) . . . . ?
N1 C2 C3 N2 -0.22(18) . . . . ?
N1 C14 C15 C16 -177.72(13) . . . . ?
N1 C14 C15 C20 3.1(2) . . . . ?
N1 C14 C19 C18 -179.95(13) . . . . ?
N1 C14 C19 C22 0.8(2) . . . . ?
N2 C4 C5 N3 60.51(18) . . . . ?
N2 C4 C5 C9 -123.47(15) . . . . ?
N3 Cu1 C1 N1 -152.37(15) . . . . ?
N3 Cu1 C1 N2 22.55(13) . . . . ?
N3 Cu1 C11 N4 16.91(13) . . . . ?
N3 Cu1 C11 N5 -151.33(14) . . . . ?
N3 C5 C9 C8 3.0(2) . . . . ?
N3 C6 C7 C8 2.5(2) . . . . ?
N3 C6 C10 N4 33.0(2) . . . . ?
N5 C12 C13 N4 -0.17(17) . . . . ?
N5 C23 C24 C25 -179.33(14) . . . . ?
N5 C23 C24 C29 -1.4(2) . . . . ?
N5 C23 C28 C27 179.57(13) . . . . ?
N5 C23 C28 C31 1.8(2) . . . . ?
C1 N1 C2 C3 -0.27(19) . . . . ?
C1 N1 C14 C15 102.98(17) . . . . ?
C1 N1 C14 C19 -76.72(19) . . . . ?
C1 N2 C3 C2 0.65(19) . . . . ?
C1 N2 C4 C5 -55.3(2) . . . . ?
C2 N1 C1 Cu1 176.21(13) . . . . ?
C2 N1 C1 N2 0.65(17) . . . . ?
C2 N1 C14 C15 -75.33(19) . . . . ?
C2 N1 C14 C19 104.97(17) . . . . ?
C3 N2 C1 Cu1 -177.04(11) . . . . ?
C3 N2 C1 N1 -0.79(17) . . . . ?
C3 N2 C4 C5 129.35(16) . . . . ?
C4 N2 C1 Cu1 7.1(2) . . . . ?
C4 N2 C1 N1 -176.67(13) . . . . ?
C4 N2 C3 C2 176.54(14) . . . . ?
C4 C5 C9 C8 -172.84(14) . . . . ?
C5 N3 C6 C7 -0.9(2) . . . . ?
C5 N3 C6 C10 173.28(13) . . . . ?
C6 N3 C5 C4 174.01(13) . . . . ?
C6 N3 C5 C9 -1.9(2) . . . . ?
C6 C7 C8 C9 -1.4(2) . . . . ?
C7 C6 C10 N4 -152.64(14) . . . . ?
C7 C8 C9 C5 -1.2(2) . . . . ?
C10 N4 C11 Cu1 18.6(2) . . . . ?
C10 N4 C11 N5 -170.39(13) . . . . ?
C10 N4 C13 C12 170.43(13) . . . . ?
C10 C6 C7 C8 -171.73(14) . . . . ?
C11 N4 C10 C6 -52.6(2) . . . . ?
C11 N4 C13 C12 0.56(18) . . . . ?
C11 N5 C12 C13 -0.28(18) . . . . ?
C11 N5 C23 C24 111.50(16) . . . . ?
C11 N5 C23 C28 -67.50(19) . . . . ?
C12 N5 C11 Cu1 170.49(12) . . . . ?
C12 N5 C11 N4 0.60(16) . . . . ?
C12 N5 C23 C24 -72.2(2) . . . . ?
C12 N5 C23 C28 108.78(17) . . . . ?
C13 N4 C10 C6 138.90(14) . . . . ?
C13 N4 C11 Cu1 -171.69(11) . . . . ?
C13 N4 C11 N5 -0.71(16) . . . . ?
C14 N1 C1 Cu1 -2.3(2) . . . . ?
C14 N1 C1 N2 -177.87(13) . . . . ?
C14 N1 C2 C3 178.22(14) . . . . ?
C14 C15 C16 C17 -2.3(2) . . . . ?
C15 C14 C19 C18 0.4(2) . . . . ?
C15 C14 C19 C22 -178.91(14) . . . . ?
C15 C16 C17 C18 0.3(2) . . . . ?
C15 C16 C17 C21 -179.77(15) . . . . ?
C16 C17 C18 C19 2.2(2) . . . . ?
C17 C18 C19 C14 -2.5(2) . . . . ?
C17 C18 C19 C22 176.81(14) . . . . ?
C19 C14 C15 C16 2.0(2) . . . . ?
C19 C14 C15 C20 -177.19(14) . . . . ?
C20 C15 C16 C17 176.83(14) . . . . ?
C21 C17 C18 C19 -177.74(14) . . . . ?
C23 N5 C11 Cu1 -12.8(2) . . . . ?
C23 N5 C11 N4 177.34(13) . . . . ?
C23 N5 C12 C13 -176.93(14) . . . . ?
C23 C24 C25 C26 0.1(2) . . . . ?
C24 C23 C28 C27 0.6(2) . . . . ?
C24 C23 C28 C31 -177.20(15) . . . . ?
C24 C25 C26 C27 0.0(2) . . . . ?
C24 C25 C26 C30 178.71(16) . . . . ?
C25 C26 C27 C28 0.2(2) . . . . ?
C26 C27 C28 C23 -0.5(2) . . . . ?
C26 C27 C28 C31 177.32(15) . . . . ?
C28 C23 C24 C25 -0.4(2) . . . . ?
C28 C23 C24 C29 177.53(15) . . . . ?
C29 C24 C25 C26 -177.88(16) . . . . ?
C30 C26 C27 C28 -178.46(16) . . . . ?

_shelx_res_file                  
;
TITL tah23_02_a.res in P-1
    tah23_02.res
    created by SHELXL-2019/1 at 15:16:32 on 07-Sep-2023
REM Old TITL tah23_02 in P-1
REM SHELXT solution in P-1: R1 0.080, Rweak 0.007, Alpha 0.058
REM <I/s> 0.000 for 0 systematic absences, Orientation as input
REM Formula found by SHELXT: C31 N5 F6 P Cu
CELL 0.71073 8.9525 12.2544 14.4861 78.93 83.833 83.018
ZERR 2 0.0005 0.0008 0.0007 0.002 0.002 0.002
LATT 1
SFAC C H Cu F N P
UNIT 62 66 2 12 10 2

L.S. 10
PLAN  1
SIZE 0.149 0.18 0.248
TEMP -173.15
CONF
BOND
list 4
fmap 2
MORE -1
BOND $H
ACTA
OMIT 0 1 1
OMIT 1 0 0
REM <olex2.extras>
REM <HklSrc "%.\\tah23_02.hkl">
REM </olex2.extras>

WGHT    0.025700    1.046000
FVAR       0.59566
CU1   3    0.582306    0.670053    0.252916    11.00000    0.01522    0.01362 =
         0.01646   -0.00450   -0.00430    0.00129
N1    5    0.825970    0.542122    0.369523    11.00000    0.01548    0.01519 =
         0.01865   -0.00425   -0.00381    0.00133
N2    5    0.809293    0.487415    0.239699    11.00000    0.01513    0.01650 =
         0.01976   -0.00643   -0.00292    0.00050
N3    5    0.505030    0.564453    0.162458    11.00000    0.01709    0.01607 =
         0.01510   -0.00449   -0.00178   -0.00216
N4    5    0.297828    0.767736    0.183523    11.00000    0.01693    0.01419 =
         0.01761   -0.00389   -0.00328   -0.00046
N5    5    0.412695    0.896256    0.217765    11.00000    0.01660    0.01395 =
         0.01728   -0.00340   -0.00355    0.00037
C1    1    0.747856    0.565987    0.291320    11.00000    0.01547    0.01561 =
         0.01702   -0.00464   -0.00247   -0.00152
C2    1    0.934416    0.451560    0.365826    11.00000    0.01883    0.01931 =
         0.02568   -0.00565   -0.00622    0.00534
AFIX  43
H2    2    1.002641    0.419896    0.412052    11.00000   -1.20000
AFIX   0
C3    1    0.924114    0.417120    0.283607    11.00000    0.01717    0.01858 =
         0.02832   -0.00760   -0.00473    0.00415
AFIX  43
H3    2    0.983711    0.356801    0.260611    11.00000   -1.20000
AFIX   0
C4    1    0.766541    0.482557    0.145326    11.00000    0.01749    0.02273 =
         0.01770   -0.00903   -0.00005   -0.00088
AFIX  23
H4A   2    0.823012    0.415785    0.124287    11.00000   -1.20000
H4B   2    0.798540    0.549147    0.100718    11.00000   -1.20000
AFIX   0
C5    1    0.600141    0.477827    0.139507    11.00000    0.01834    0.01782 =
         0.01397   -0.00430   -0.00075   -0.00177
C6    1    0.357949    0.568815    0.150164    11.00000    0.01815    0.01678 =
         0.01284   -0.00307   -0.00075   -0.00283
C7    1    0.300897    0.487083    0.113170    11.00000    0.01831    0.02210 =
         0.02044   -0.00608   -0.00260   -0.00544
AFIX  43
H7    2    0.197026    0.493263    0.102662    11.00000   -1.20000
AFIX   0
C8    1    0.398286    0.396485    0.091919    11.00000    0.02438    0.02047 =
         0.02576   -0.01028   -0.00163   -0.00689
AFIX  43
H8    2    0.361505    0.338873    0.067959    11.00000   -1.20000
AFIX   0
C9    1    0.550258    0.391074    0.106118    11.00000    0.02255    0.01788 =
         0.02092   -0.00810   -0.00007   -0.00213
AFIX  43
H9    2    0.618644    0.329157    0.093205    11.00000   -1.20000
AFIX   0
C10   1    0.246413    0.657966    0.185223    11.00000    0.01546    0.01744 =
         0.02108   -0.00514   -0.00372   -0.00236
AFIX  23
H10A  2    0.158431    0.669751    0.147175    11.00000   -1.20000
H10B  2    0.209907    0.628108    0.251130    11.00000   -1.20000
AFIX   0
C11   1    0.423365    0.784009    0.222365    11.00000    0.01662    0.01523 =
         0.01530   -0.00394   -0.00265   -0.00020
C12   1    0.282373    0.949117    0.177749    11.00000    0.01926    0.01597 =
         0.02140   -0.00138   -0.00521    0.00296
AFIX  43
H12   2    0.250710    1.027016    0.167528    11.00000   -1.20000
AFIX   0
C13   1    0.209562    0.868223    0.156237    11.00000    0.01811    0.01805 =
         0.02051   -0.00303   -0.00535    0.00218
AFIX  43
H13   2    0.116642    0.877918    0.128098    11.00000   -1.20000
AFIX   0
C14   1    0.795946    0.602161    0.446793    11.00000    0.01396    0.01649 =
         0.01670   -0.00405   -0.00433    0.00215
C15   1    0.716349    0.552503    0.529741    11.00000    0.01516    0.01854 =
         0.01988   -0.00142   -0.00433   -0.00079
C16   1    0.683027    0.613047    0.602991    11.00000    0.01894    0.02415 =
         0.01597    0.00034   -0.00164    0.00037
AFIX  43
H16   2    0.625846    0.581647    0.658763    11.00000   -1.20000
AFIX   0
C17   1    0.731385    0.718406    0.596554    11.00000    0.02003    0.02200 =
         0.01852   -0.00544   -0.00584    0.00591
C18   1    0.814199    0.763084    0.514147    11.00000    0.01975    0.01457 =
         0.02331   -0.00402   -0.00508    0.00088
AFIX  43
H18   2    0.850645    0.833673    0.509929    11.00000   -1.20000
AFIX   0
C19   1    0.845833    0.707733    0.437093    11.00000    0.01606    0.01748 =
         0.01806   -0.00297   -0.00284   -0.00054
C20   1    0.669663    0.436058    0.540293    11.00000    0.02553    0.01997 =
         0.02890   -0.00044   -0.00281   -0.00636
AFIX 137
H20A  2    0.627097    0.428424    0.482567    11.00000   -1.50000
H20B  2    0.593539    0.423054    0.594021    11.00000   -1.50000
H20C  2    0.758063    0.381150    0.551137    11.00000   -1.50000
AFIX   0
C21   1    0.694964    0.782865    0.676599    11.00000    0.03462    0.02803 =
         0.02210   -0.00858   -0.00273    0.00464
AFIX 137
H21A  2    0.738346    0.739599    0.733415    11.00000   -1.50000
H21B  2    0.585128    0.796163    0.689110    11.00000   -1.50000
H21C  2    0.737795    0.854646    0.659192    11.00000   -1.50000
AFIX   0
C22   1    0.929222    0.762488    0.347346    11.00000    0.02661    0.02037 =
         0.02418   -0.00421    0.00401   -0.00460
AFIX 137
H22A  2    0.856581    0.796884    0.301495    11.00000   -1.50000
H22B  2    0.999232    0.706062    0.321061    11.00000   -1.50000
H22C  2    0.986022    0.820084    0.361183    11.00000   -1.50000
AFIX   0
C23   1    0.520341    0.950791    0.255178    11.00000    0.01710    0.01179 =
         0.01836   -0.00387   -0.00281    0.00017
C24   1    0.615825    1.018982    0.193303    11.00000    0.02334    0.01819 =
         0.01809   -0.00319   -0.00261   -0.00242
C25   1    0.719531    1.069363    0.232049    11.00000    0.02320    0.02280 =
         0.02251   -0.00325    0.00089   -0.00772
AFIX  43
H25   2    0.785311    1.116063    0.191117    11.00000   -1.20000
AFIX   0
C26   1    0.729389    1.053110    0.329213    11.00000    0.02217    0.01977 =
         0.02300   -0.00567   -0.00308   -0.00524
C27   1    0.632453    0.984570    0.388216    11.00000    0.02349    0.01575 =
         0.01787   -0.00468   -0.00358   -0.00213
AFIX  43
H27   2    0.638143    0.973258    0.454538    11.00000   -1.20000
AFIX   0
C28   1    0.527149    0.931933    0.353019    11.00000    0.02027    0.01259 =
         0.01854   -0.00439   -0.00054   -0.00083
C29   1    0.612141    1.035310    0.087796    11.00000    0.03359    0.03575 =
         0.01760   -0.00202   -0.00181   -0.01276
AFIX 137
H29A  2    0.618498    0.962304    0.068625    11.00000   -1.50000
H29B  2    0.697915    1.074933    0.056732    11.00000   -1.50000
H29C  2    0.517614    1.079317    0.069386    11.00000   -1.50000
AFIX   0
C30   1    0.845676    1.107221    0.368773    11.00000    0.03352    0.03886 =
         0.02866   -0.00927   -0.00461   -0.01838
AFIX 137
H30A  2    0.804331    1.182809    0.377218    11.00000   -1.50000
H30B  2    0.936917    1.111293    0.324864    11.00000   -1.50000
H30C  2    0.871025    1.062574    0.429837    11.00000   -1.50000
AFIX   0
C31   1    0.429055    0.854314    0.419571    11.00000    0.03276    0.02412 =
         0.01878   -0.00576    0.00182   -0.01136
AFIX 137
H31A  2    0.461968    0.776956    0.412292    11.00000   -1.50000
H31B  2    0.323627    0.873193    0.404934    11.00000   -1.50000
H31C  2    0.437827    0.862356    0.484731    11.00000   -1.50000
AFIX   0

P1    6    0.055348    0.226971    0.033217    11.00000    0.01581    0.01486 =
         0.02107   -0.00459   -0.00329   -0.00227
F1    4   -0.124988    0.256587    0.031315    11.00000    0.01553    0.02633 =
         0.03349   -0.00761   -0.00095   -0.00133
F2    4    0.073970    0.252794   -0.079538    11.00000    0.02545    0.05184 =
         0.02116   -0.00930   -0.00131   -0.00333
F3    4    0.071336    0.356269    0.034457    11.00000    0.02439    0.01569 =
         0.04291   -0.00793    0.00130   -0.00425
F4    4    0.234847    0.199277    0.035143    11.00000    0.01764    0.02255 =
         0.04458   -0.01024   -0.00966   -0.00016
F5    4    0.036392    0.204529    0.146596    11.00000    0.03937    0.04532 =
         0.02112   -0.00045   -0.00544   -0.01567
F6    4    0.037288    0.100050    0.033696    11.00000    0.02831    0.01762 =
         0.06391   -0.01342   -0.01238   -0.00441
HKLF 4


REM  tah23_02_a.res in P-1
REM wR2 = 0.0845, GooF = S = 1.031, Restrained GooF = 1.031 for all data
REM R1 = 0.0345 for 8023 Fo > 4sig(Fo) and 0.0442 for all 9456 data
REM 403 parameters refined using 0 restraints

END

WGHT      0.0252      1.0571

REM Highest difference peak  0.427,  deepest hole -0.495,  1-sigma level  0.065
Q1    1   0.6815  0.4819  0.1430  11.00000  0.05    0.43
;
_shelx_res_checksum              53623
_olex2_exptl_crystal_mounting_method 'MiTeGen 100 micron MicroLoop'
_olex2_submission_special_instructions 'No special instructions were received'
_chemical_properties_physical    Air-sensitive
####################################################################### 
# 
# This file contains crystal structure data downloaded from the 
# Cambridge Structural Database (CSD) hosted by the Cambridge 
# Crystallographic Data Centre (CCDC).
# 
# Full information about CCDC data access policies and citation 
# guidelines are available at http://www.ccdc.cam.ac.uk/access/V1 
# 
# Audit and citation data items may have been added by the CCDC. 
# Please retain this information to preserve the provenance of 
# this file and to allow appropriate attribution of the data. 
# 
#######################################################################

data_tah25_06
_database_code_depnum_ccdc_archive 'CCDC 2488390'
loop_
_audit_author_name
_audit_author_address
'Daniel Unruh'
;The University of Iowa
United States of America
;
_audit_update_record             
;
2025-09-15 deposited with the CCDC.	2026-01-08 downloaded from the CCDC.
;
# end Validation Reply Form
_audit_creation_date             2025-07-28
_audit_creation_method           
;
Olex2 1.5
(compiled 2025.07.13 svn.rb7424aed for OlexSys, GUI svn.r7311)
;
_shelx_SHELXL_version_number     2019/3
loop_
_audit_author_email
tahsini@okstate.edu
daniel-unruh@uiowa.edu
_chemical_name_common            ?
_chemical_name_systematic        ?
_chemical_formula_moiety         'C31 H32 Cu N5'
_chemical_formula_sum            'C31 H32 Cu N5'
_chemical_formula_weight         538.15
_chemical_melting_point          ?
loop_
_atom_type_symbol
_atom_type_description
_atom_type_scat_dispersion_real
_atom_type_scat_dispersion_imag
_atom_type_scat_source
C C 0.0033 0.0016 'International Tables Vol C Tables 4.2.6.8 and 6.1.1.4'
H H 0.0000 0.0000 'International Tables Vol C Tables 4.2.6.8 and 6.1.1.4'
Cu Cu 0.3201 1.2651 'International Tables Vol C Tables 4.2.6.8 and 6.1.1.4'
N N 0.0061 0.0033 'International Tables Vol C Tables 4.2.6.8 and 6.1.1.4'

_shelx_space_group_comment       
;
The symmetry employed for this shelxl refinement is uniquely defined
by the following loop, which should always be used as a source of
symmetry information in preference to the above space-group names.
They are only intended as comments.
;
_space_group_crystal_system      triclinic
_space_group_IT_number           2
_space_group_name_H-M_alt        'P -1'
_space_group_name_Hall           '-P 1'
loop_
_space_group_symop_operation_xyz
'x, y, z'
'-x, -y, -z'

_cell_length_a                   9.1454(8)
_cell_length_b                   11.5360(11)
_cell_length_c                   14.1953(15)
_cell_angle_alpha                69.605(3)
_cell_angle_beta                 74.381(3)
_cell_angle_gamma                80.865(3)
_cell_volume                     1348.4(2)
_cell_formula_units_Z            2
_cell_measurement_reflns_used    9921
_cell_measurement_temperature    100.00
_cell_measurement_theta_max      28.235
_cell_measurement_theta_min      2.682
_shelx_estimated_absorpt_T_max   0.919
_shelx_estimated_absorpt_T_min   0.828
_exptl_absorpt_coefficient_mu    0.839
_exptl_absorpt_correction_T_max  0.7457
_exptl_absorpt_correction_T_min  0.6711
_exptl_absorpt_correction_type   numerical
_exptl_absorpt_process_details   
;
SADABS-2016/2 (Bruker,2016/2) was used for absorption correction.
wR2(int) was 0.1106 before and 0.0747 after correction.
The Ratio of minimum to maximum transmission is 0.9000.
The \l/2 correction factor is Not present.
;
_exptl_absorpt_special_details   ?
_exptl_crystal_colour            'clear orange'
_exptl_crystal_colour_lustre     clear
_exptl_crystal_colour_primary    orange
_exptl_crystal_density_diffrn    1.325
_exptl_crystal_density_meas      ?
_exptl_crystal_density_method    ?
_exptl_crystal_description       irregular
_exptl_crystal_F_000             564
_exptl_crystal_size_max          0.234
_exptl_crystal_size_mid          0.226
_exptl_crystal_size_min          0.103
_exptl_transmission_factor_max   ?
_exptl_transmission_factor_min   ?
_diffrn_reflns_av_R_equivalents  0.0624
_diffrn_reflns_av_unetI/netI     0.0470
_diffrn_reflns_Laue_measured_fraction_full 0.998
_diffrn_reflns_Laue_measured_fraction_max 0.994
_diffrn_reflns_limit_h_max       12
_diffrn_reflns_limit_h_min       -10
_diffrn_reflns_limit_k_max       15
_diffrn_reflns_limit_k_min       -15
_diffrn_reflns_limit_l_max       17
_diffrn_reflns_limit_l_min       -18
_diffrn_reflns_number            30906
_diffrn_reflns_point_group_measured_fraction_full 0.998
_diffrn_reflns_point_group_measured_fraction_max 0.994
_diffrn_reflns_theta_full        25.242
_diffrn_reflns_theta_max         27.877
_diffrn_reflns_theta_min         2.032
_diffrn_ambient_temperature      100.00
_diffrn_detector_area_resol_mean ?
_diffrn_measured_fraction_theta_full 0.998
_diffrn_measured_fraction_theta_max 0.994
_diffrn_measurement_device_type  'Bruker D8 Venture DUO with Photon 3'
_diffrn_measurement_method       ?
_diffrn_radiation_type           MoK\a
_diffrn_radiation_wavelength     0.71073
_diffrn_source                   ?
_diffrn_source_current           1.4
_diffrn_source_power             0.07
_diffrn_source_voltage           50.0
_reflns_Friedel_coverage         0.000
_reflns_Friedel_fraction_full    .
_reflns_Friedel_fraction_max     .
_reflns_number_gt                5291
_reflns_number_total             6386
_reflns_special_details          
;
 Reflections were merged by SHELXL according to the crystal
 class for the calculation of statistics and refinement.
 
 _reflns_Friedel_fraction is defined as the number of unique
 Friedel pairs measured divided by the number that would be
 possible theoretically, ignoring centric projections and
 systematic absences.
;
_reflns_threshold_expression     'I > 2\s(I)'
_computing_cell_refinement       'SAINT V8.41 (Bruker AXS Inc, 2024)'
_computing_data_collection       ?
_computing_data_reduction        'SAINT V8.41 (Bruker AXS Inc, 2024)'
_computing_molecular_graphics    'Olex2 1.5 (Dolomanov et al., 2009)'
_computing_publication_material  'Olex2 1.5 (Dolomanov et al., 2009)'
_computing_structure_refinement  'XL  (Sheldrick, 2008)'
_computing_structure_solution    'SHELXT 2018/2 (Sheldrick, 2018)'
_refine_diff_density_max         0.551
_refine_diff_density_min         -0.737
_refine_diff_density_rms         0.091
_refine_ls_extinction_coef       .
_refine_ls_extinction_method     none
_refine_ls_goodness_of_fit_ref   1.313
_refine_ls_hydrogen_treatment    constr
_refine_ls_matrix_type           full
_refine_ls_number_parameters     554
_refine_ls_number_reflns         6386
_refine_ls_number_restraints     1089
_refine_ls_R_factor_all          0.0931
_refine_ls_R_factor_gt           0.0774
_refine_ls_restrained_S_all      1.217
_refine_ls_shift/su_max          0.001
_refine_ls_shift/su_mean         0.000
_refine_ls_structure_factor_coef Fsqd
_refine_ls_weighting_details     
'w=1/[\s^2^(Fo^2^)+5.6145P] where P=(Fo^2^+2Fc^2^)/3'
_refine_ls_weighting_scheme      calc
_refine_ls_wR_factor_gt          0.1825
_refine_ls_wR_factor_ref         0.1892
_refine_special_details          
'In this structure, there were multiple disordered sites. Due to this, a large number of atom sites were modeled as positionally disordered over 2 sites. To help maintain reasonable bond lengths and ADP values, SIMU 0.01, and RIGU 0.001 restraints were applied to all disordered sites.'
_olex2_refinement_description    
;
1. Fixed Uiso
 At 1.2 times of:
  All C(H) groups, All C(H,H) groups
 At 1.5 times of:
  All C(H,H,H) groups
2. Uiso/Uaniso restraints and constraints
N1 \\sim C14A \\sim C14B \\sim C15A \\sim C15B \\sim C16A \\sim C16B \\sim C17A
\\sim C17B \\sim C18A \\sim C18B \\sim C19A \\sim C19B \\sim C20A \\sim C20B
\\sim C21A \\sim C21B \\sim C22A \\sim C22B: within 2A with sigma of 0.01 and
sigma for terminal atoms of 0.02 within 2A
N5 \\sim C23A \\sim C23B \\sim C24A \\sim C24B \\sim C25A \\sim C25B \\sim C26A
\\sim C26B \\sim C27A \\sim C27B \\sim C28A \\sim C28B \\sim C29A \\sim C29B
\\sim C30A \\sim C30B \\sim C31A \\sim C31B: within 2A with sigma of 0.01 and
sigma for terminal atoms of 0.02 within 2A
N3 \\sim C4A \\sim C4B \\sim C5 \\sim C6A \\sim C6B \\sim C7A \\sim C7B \\sim
C8A \\sim C8B \\sim C9 \\sim C10A \\sim C10B: within 2A with sigma of 0.01 and
sigma for terminal atoms of 0.02 within 2A
3. Rigid body (RIGU) restrains
 N1, C14A, C14B, C15A, C15B, C16A, C16B, C17A, C17B, C18A, C18B, C19A, C19B,
 C20A, C20B, C21A, C21B, C22A, C22B
 with sigma for 1-2 distances of 0.001 and sigma for 1-3 distances of 0.001
 N5, C23A, C23B, C24A, C24B, C25A, C25B, C26A, C26B, C27A, C27B, C28A, C28B,
 C29A, C29B, C30A, C30B, C31A, C31B
 with sigma for 1-2 distances of 0.001 and sigma for 1-3 distances of 0.001
 N3, C4A, C4B, C5, C6A, C6B, C7A, C7B, C8A, C8B, C9, C10A, C10B
 with sigma for 1-2 distances of 0.001 and sigma for 1-3 distances of 0.001
4. Others
 Sof(C4B)=Sof(H4B)=Sof(C6B)=Sof(H6B)=Sof(C7B)=Sof(H7B)=Sof(C8B)=Sof(H8B)=
 Sof(C10B)=Sof(H10C)=Sof(H10D)=Sof(C14B)=Sof(C15B)=Sof(C16B)=Sof(H16B)=
 Sof(C17B)=Sof(C18B)=Sof(H18B)=Sof(C19B)=Sof(C20B)=Sof(H20D)=Sof(H20E)=
 Sof(H20F)=Sof(C21B)=Sof(H21D)=Sof(H21E)=Sof(H21F)=Sof(C22B)=Sof(H22D)=
 Sof(H22E)=Sof(H22F)=Sof(C23B)=Sof(C24B)=Sof(C25B)=Sof(H25B)=Sof(C26B)=
 Sof(C27B)=Sof(H27B)=Sof(C28B)=Sof(C29B)=Sof(H29D)=Sof(H29E)=Sof(H29F)=
 Sof(C30B)=Sof(H30D)=Sof(H30E)=Sof(H30F)=Sof(C31B)=Sof(H31D)=Sof(H31E)=
 Sof(H31F)=1-FVAR(1)
 Sof(C4A)=Sof(H4A)=Sof(C6A)=Sof(H6A)=Sof(C7A)=Sof(H7A)=Sof(C8A)=Sof(H8A)=
 Sof(C10A)=Sof(H10A)=Sof(H10B)=Sof(C14A)=Sof(C15A)=Sof(C16A)=Sof(H16A)=
 Sof(C17A)=Sof(C18A)=Sof(H18A)=Sof(C19A)=Sof(C20A)=Sof(H20A)=Sof(H20B)=
 Sof(H20C)=Sof(C21A)=Sof(H21A)=Sof(H21B)=Sof(H21C)=Sof(C22A)=Sof(H22A)=
 Sof(H22B)=Sof(H22C)=Sof(C23A)=Sof(C24A)=Sof(C25A)=Sof(H25A)=Sof(C26A)=
 Sof(C27A)=Sof(H27A)=Sof(C28A)=Sof(C29A)=Sof(H29A)=Sof(H29B)=Sof(H29C)=
 Sof(C30A)=Sof(H30A)=Sof(H30B)=Sof(H30C)=Sof(C31A)=Sof(H31A)=Sof(H31B)=
 Sof(H31C)=FVAR(1)
5.a Secondary CH2 refined with riding coordinates:
 C10A(H10A,H10B), C10B(H10C,H10D)
5.b Aromatic/amide H refined with riding coordinates:
 C2(H2), C3(H3), C4A(H4A), C4B(H4B), C6A(H6A), C6B(H6B), C7A(H7A), C7B(H7B),
 C8A(H8A), C8B(H8B), C12(H12), C13(H13), C16A(H16A), C16B(H16B), C18A(H18A),
 C18B(H18B), C25A(H25A), C25B(H25B), C27A(H27A), C27B(H27B)
5.c Idealised Me refined as rotating group:
 C20A(H20A,H20B,H20C), C20B(H20D,H20E,H20F), C21A(H21A,H21B,H21C), C21B(H21D,
 H21E,H21F), C22A(H22A,H22B,H22C), C22B(H22D,H22E,H22F), C29A(H29A,H29B,H29C),
 C29B(H29D,H29E,H29F), C30A(H30A,H30B,H30C), C30B(H30D,H30E,H30F), C31A(H31A,
 H31B,H31C), C31B(H31D,H31E,H31F)
;
_atom_sites_solution_hydrogens   geom
_atom_sites_solution_primary     dual
_atom_sites_solution_secondary   ?
loop_
_atom_site_label
_atom_site_type_symbol
_atom_site_fract_x
_atom_site_fract_y
_atom_site_fract_z
_atom_site_U_iso_or_equiv
_atom_site_adp_type
_atom_site_occupancy
_atom_site_site_symmetry_order
_atom_site_calc_flag
_atom_site_refinement_flags_posn
_atom_site_refinement_flags_adp
_atom_site_refinement_flags_occupancy
_atom_site_disorder_assembly
_atom_site_disorder_group
Cu1 Cu 0.56848(7) 0.43624(5) 0.75478(5) 0.03290(19) Uani 1 1 d . . . . .
N1 N 0.7266(4) 0.6507(3) 0.5850(3) 0.0259(7) Uani 1 1 d . U . . .
N2 N 0.8733(4) 0.4964(3) 0.6522(3) 0.0269(8) Uani 1 1 d . . . . .
N3 N 0.7011(5) 0.2677(3) 0.7726(3) 0.0340(9) Uani 1 1 d . U . . .
N4 N 0.3683(5) 0.2424(4) 0.8712(3) 0.0368(10) Uani 1 1 d . . . . .
N5 N 0.2573(4) 0.4103(3) 0.8980(3) 0.0275(8) Uani 1 1 d . U . . .
C1 C 0.7243(5) 0.5384(4) 0.6598(4) 0.0268(9) Uani 1 1 d . . . . .
C2 C 0.9664(5) 0.5828(4) 0.5753(4) 0.0322(10) Uani 1 1 d . . . . .
H2 H 1.074459 0.575808 0.556349 0.039 Uiso 1 1 calc R U . . .
C3 C 0.8743(5) 0.6783(4) 0.5326(4) 0.0338(11) Uani 1 1 d . . . . .
H3 H 0.904979 0.751086 0.476922 0.041 Uiso 1 1 calc R U . . .
C4A C 0.4830(13) 0.1464(11) 0.8559(10) 0.035(2) Uani 0.550(10) 1 d . U P A 1
H4A H 0.450024 0.064854 0.880842 0.042 Uiso 0.550(10) 1 calc R U P A 1
C4B C 0.930(3) 0.3780(19) 0.7024(14) 0.030(3) Uani 0.450(10) 1 d . U P A 2
H4B H 1.032948 0.371355 0.707545 0.036 Uiso 0.450(10) 1 calc R U P A 2
C5 C 0.6330(6) 0.1577(4) 0.8100(4) 0.0317(9) Uani 1 1 d . U . . .
C6A C 0.7305(14) 0.0451(10) 0.8009(9) 0.0343(18) Uani 0.550(10) 1 d . U P A 1
H6A H 0.684720 -0.030551 0.819345 0.041 Uiso 0.550(10) 1 calc R U P A 1
C6B C 0.9385(16) 0.1551(12) 0.7778(11) 0.036(2) Uani 0.450(10) 1 d . U P A 2
H6B H 1.045506 0.153913 0.768237 0.044 Uiso 0.450(10) 1 calc R U P A 2
C7A C 0.8791(12) 0.0474(8) 0.7677(8) 0.0347(16) Uani 0.550(10) 1 d . U P A 1
H7A H 0.939074 -0.027154 0.765467 0.042 Uiso 0.550(10) 1 calc R U P A 1
C7B C 0.8690(15) 0.0461(11) 0.8222(11) 0.041(2) Uani 0.450(10) 1 d . U P A 2
H7B H 0.928330 -0.029991 0.841802 0.050 Uiso 0.450(10) 1 calc R U P A 2
C8A C 0.9518(13) 0.1602(9) 0.7351(8) 0.0334(17) Uani 0.550(10) 1 d . U P A 1
H8A H 1.058350 0.163983 0.707260 0.040 Uiso 0.550(10) 1 calc R U P A 1
C8B C 0.7108(17) 0.0460(12) 0.8391(11) 0.035(2) Uani 0.450(10) 1 d . U P A 2
H8B H 0.660600 -0.028818 0.869461 0.042 Uiso 0.450(10) 1 calc R U P A 2
C9 C 0.8560(5) 0.2666(4) 0.7466(4) 0.0311(9) Uani 1 1 d . U . . .
C10A C 0.931(2) 0.3832(16) 0.7287(12) 0.031(3) Uani 0.550(10) 1 d . U P A 1
H10A H 0.913270 0.398666 0.795408 0.037 Uiso 0.550(10) 1 calc R U P A 1
H10B H 1.042340 0.369482 0.703585 0.037 Uiso 0.550(10) 1 calc R U P A 1
C10B C 0.4650(16) 0.1599(14) 0.8163(12) 0.036(2) Uani 0.450(10) 1 d . U P A 2
H10C H 0.449096 0.186759 0.745271 0.043 Uiso 0.450(10) 1 calc R U P A 2
H10D H 0.432033 0.074624 0.851659 0.043 Uiso 0.450(10) 1 calc R U P A 2
C11 C 0.3872(5) 0.3660(4) 0.8443(4) 0.0317(10) Uani 1 1 d . . . . .
C12 C 0.1599(6) 0.3177(5) 0.9558(5) 0.0437(14) Uani 1 1 d . . . . .
H12 H 0.063577 0.326228 1.000410 0.052 Uiso 1 1 calc R U . . .
C13 C 0.2278(6) 0.2128(5) 0.9367(5) 0.0439(14) Uani 1 1 d . . . . .
H13 H 0.186911 0.134003 0.963204 0.053 Uiso 1 1 calc R U . . .
C14A C 0.593(3) 0.7201(18) 0.559(2) 0.0274(14) Uani 0.550(10) 1 d . U P A 1
C14B C 0.591(4) 0.734(2) 0.561(3) 0.0271(16) Uani 0.450(10) 1 d . U P A 2
C15A C 0.524(2) 0.8099(19) 0.6064(11) 0.0289(16) Uani 0.550(10) 1 d . U P A 1
C15B C 0.522(3) 0.806(2) 0.6248(14) 0.0279(16) Uani 0.450(10) 1 d . U P A 2
C16A C 0.3945(18) 0.8801(15) 0.5759(9) 0.0319(17) Uani 0.550(10) 1 d . U P A 1
H16A H 0.347877 0.943521 0.604836 0.038 Uiso 0.550(10) 1 calc R U P A 1
C16B C 0.391(2) 0.8787(18) 0.6023(11) 0.0293(18) Uani 0.450(10) 1 d . U P A 2
H16B H 0.342745 0.931255 0.642146 0.035 Uiso 0.450(10) 1 calc R U P A 2
C17A C 0.3324(16) 0.8587(13) 0.5033(10) 0.0340(18) Uani 0.550(10) 1 d . U P A 1
C17B C 0.328(2) 0.8774(15) 0.5230(13) 0.0308(19) Uani 0.450(10) 1 d . U P A 2
C18A C 0.4023(14) 0.7655(11) 0.4643(10) 0.0342(17) Uani 0.550(10) 1 d . U P A 1
H18A H 0.358281 0.746781 0.418339 0.041 Uiso 0.550(10) 1 calc R U P A 1
C18B C 0.4032(17) 0.8072(12) 0.4590(12) 0.0290(18) Uani 0.450(10) 1 d . U P A 2
H18B H 0.363076 0.808692 0.403340 0.035 Uiso 0.450(10) 1 calc R U P A 2
C19A C 0.5345(15) 0.6967(10) 0.4886(10) 0.0310(16) Uani 0.550(10) 1 d . U P A 1
C19B C 0.5378(18) 0.7343(12) 0.4766(12) 0.0282(17) Uani 0.450(10) 1 d . U P A 2
C20A C 0.583(2) 0.8285(15) 0.6878(10) 0.033(2) Uani 0.550(10) 1 d . U P A 1
H20A H 0.532532 0.774656 0.755723 0.049 Uiso 0.550(10) 1 calc R U P A 1
H20B H 0.561091 0.915299 0.685532 0.049 Uiso 0.550(10) 1 calc R U P A 1
H20C H 0.692693 0.807838 0.675717 0.049 Uiso 0.550(10) 1 calc R U P A 1
C20B C 0.580(3) 0.8061(19) 0.7153(12) 0.032(3) Uani 0.450(10) 1 d . U P A 2
H20D H 0.541458 0.736277 0.776171 0.048 Uiso 0.450(10) 1 calc R U P A 2
H20E H 0.545150 0.883966 0.730310 0.048 Uiso 0.450(10) 1 calc R U P A 2
H20F H 0.691677 0.797675 0.697971 0.048 Uiso 0.450(10) 1 calc R U P A 2
C21A C 0.1863(17) 0.9299(16) 0.4794(13) 0.046(3) Uani 0.550(10) 1 d . U P A 1
H21A H 0.185478 1.015015 0.479200 0.068 Uiso 0.550(10) 1 calc R U P A 1
H21B H 0.099470 0.889627 0.532149 0.068 Uiso 0.550(10) 1 calc R U P A 1
H21C H 0.178919 0.931195 0.411451 0.068 Uiso 0.550(10) 1 calc R U P A 1
C21B C 0.181(2) 0.9502(18) 0.5076(14) 0.037(3) Uani 0.450(10) 1 d . U P A 2
H21D H 0.095724 0.899711 0.551245 0.055 Uiso 0.450(10) 1 calc R U P A 2
H21E H 0.176869 0.973325 0.434932 0.055 Uiso 0.450(10) 1 calc R U P A 2
H21F H 0.172997 1.025400 0.526421 0.055 Uiso 0.450(10) 1 calc R U P A 2
C22A C 0.6094(14) 0.5985(13) 0.4378(11) 0.045(2) Uani 0.550(10) 1 d . U P A 1
H22A H 0.536029 0.576436 0.408837 0.068 Uiso 0.550(10) 1 calc R U P A 1
H22B H 0.642724 0.524607 0.489533 0.068 Uiso 0.550(10) 1 calc R U P A 1
H22C H 0.697629 0.631434 0.382459 0.068 Uiso 0.550(10) 1 calc R U P A 1
C22B C 0.6191(14) 0.6579(12) 0.4090(10) 0.033(2) Uani 0.450(10) 1 d . U P A 2
H22D H 0.550524 0.648743 0.370000 0.049 Uiso 0.450(10) 1 calc R U P A 2
H22E H 0.651281 0.575886 0.452027 0.049 Uiso 0.450(10) 1 calc R U P A 2
H22F H 0.708692 0.699158 0.360869 0.049 Uiso 0.450(10) 1 calc R U P A 2
C23A C 0.242(4) 0.531(3) 0.910(2) 0.0260(14) Uani 0.550(10) 1 d . U P A 1
C23B C 0.233(5) 0.535(4) 0.904(3) 0.0259(16) Uani 0.450(10) 1 d . U P A 2
C24A C 0.2856(15) 0.5395(14) 0.9943(13) 0.0283(16) Uani 0.550(10) 1 d . U P A 1
C24B C 0.2523(19) 0.5526(17) 0.9904(16) 0.0279(18) Uani 0.450(10) 1 d . U P A 2
C25A C 0.2756(14) 0.6560(11) 1.0054(11) 0.0285(17) Uani 0.550(10) 1 d . U P A 1
H25A H 0.305282 0.663544 1.062105 0.034 Uiso 0.550(10) 1 calc R U P A 1
C25B C 0.2381(17) 0.6747(15) 0.9939(13) 0.0283(19) Uani 0.450(10) 1 d . U P A 2
H25B H 0.251713 0.689703 1.052529 0.034 Uiso 0.450(10) 1 calc R U P A 2
C26A C 0.2229(15) 0.7619(12) 0.9349(9) 0.0266(18) Uani 0.550(10) 1 d . U P A 1
C26B C 0.2034(19) 0.7740(14) 0.9096(12) 0.0263(19) Uani 0.450(10) 1 d . U P A 2
C27A C 0.1834(18) 0.7497(14) 0.8510(9) 0.0262(17) Uani 0.550(10) 1 d . U P A 1
H27A H 0.149484 0.821885 0.802101 0.031 Uiso 0.550(10) 1 calc R U P A 1
C27B C 0.181(2) 0.7511(17) 0.8261(12) 0.0260(19) Uani 0.450(10) 1 d . U P A 2
H27B H 0.153056 0.819008 0.771171 0.031 Uiso 0.450(10) 1 calc R U P A 2
C28A C 0.192(2) 0.6345(18) 0.8359(11) 0.0268(16) Uani 0.550(10) 1 d . U P A 1
C28B C 0.197(3) 0.632(2) 0.8186(14) 0.0264(17) Uani 0.450(10) 1 d . U P A 2
C29A C 0.3412(17) 0.4253(12) 1.0733(12) 0.038(3) Uani 0.550(10) 1 d . U P A 1
H29A H 0.255229 0.375419 1.115978 0.057 Uiso 0.550(10) 1 calc R U P A 1
H29B H 0.386494 0.451068 1.117399 0.057 Uiso 0.550(10) 1 calc R U P A 1
H29C H 0.417804 0.375745 1.037379 0.057 Uiso 0.550(10) 1 calc R U P A 1
C29B C 0.291(2) 0.4465(16) 1.0787(14) 0.038(3) Uani 0.450(10) 1 d . U P A 2
H29D H 0.200013 0.402631 1.119621 0.057 Uiso 0.450(10) 1 calc R U P A 2
H29E H 0.330872 0.477775 1.122249 0.057 Uiso 0.450(10) 1 calc R U P A 2
H29F H 0.369029 0.389418 1.052061 0.057 Uiso 0.450(10) 1 calc R U P A 2
C30A C 0.2124(17) 0.8869(11) 0.9488(11) 0.034(2) Uani 0.550(10) 1 d . U P A 1
H30A H 0.115924 0.898361 0.996703 0.051 Uiso 0.550(10) 1 calc R U P A 1
H30B H 0.216943 0.952075 0.881883 0.051 Uiso 0.550(10) 1 calc R U P A 1
H30C H 0.297360 0.891504 0.976862 0.051 Uiso 0.550(10) 1 calc R U P A 1
C30B C 0.186(2) 0.9046(13) 0.9173(12) 0.030(3) Uani 0.450(10) 1 d . U P A 2
H30D H 0.078796 0.936530 0.922520 0.046 Uiso 0.450(10) 1 calc R U P A 2
H30E H 0.249295 0.959156 0.855569 0.046 Uiso 0.450(10) 1 calc R U P A 2
H30F H 0.217199 0.902011 0.978777 0.046 Uiso 0.450(10) 1 calc R U P A 2
C31A C 0.147(2) 0.6224(19) 0.7457(12) 0.036(3) Uani 0.550(10) 1 d . U P A 1
H31A H 0.237928 0.598283 0.699124 0.054 Uiso 0.550(10) 1 calc R U P A 1
H31B H 0.101178 0.702068 0.708469 0.054 Uiso 0.550(10) 1 calc R U P A 1
H31C H 0.073828 0.559008 0.770483 0.054 Uiso 0.550(10) 1 calc R U P A 1
C31B C 0.176(3) 0.611(2) 0.7265(16) 0.034(3) Uani 0.450(10) 1 d . U P A 2
H31D H 0.275590 0.602272 0.680905 0.051 Uiso 0.450(10) 1 calc R U P A 2
H31E H 0.115613 0.682289 0.689520 0.051 Uiso 0.450(10) 1 calc R U P A 2
H31F H 0.122688 0.535868 0.747687 0.051 Uiso 0.450(10) 1 calc R U P A 2

loop_
_atom_site_aniso_label
_atom_site_aniso_U_11
_atom_site_aniso_U_22
_atom_site_aniso_U_33
_atom_site_aniso_U_23
_atom_site_aniso_U_13
_atom_site_aniso_U_12
Cu1 0.0267(3) 0.0202(3) 0.0399(4) -0.0056(2) 0.0094(2) -0.0072(2)
N1 0.0216(14) 0.0250(16) 0.0256(18) -0.0015(13) -0.0023(12) -0.0072(12)
N2 0.0235(18) 0.0249(18) 0.0249(19) -0.0025(15) 0.0009(15) -0.0044(14)
N3 0.0320(14) 0.0216(14) 0.037(2) -0.0054(15) 0.0049(15) -0.0027(11)
N4 0.036(2) 0.0249(19) 0.043(2) -0.0129(18) 0.0116(19) -0.0155(17)
N5 0.0234(17) 0.0250(14) 0.0296(19) -0.0087(13) 0.0069(14) -0.0114(13)
C1 0.023(2) 0.023(2) 0.032(2) -0.0069(18) -0.0027(18) -0.0040(16)
C2 0.023(2) 0.033(2) 0.032(3) -0.0020(19) 0.0001(19) -0.0096(18)
C3 0.021(2) 0.034(2) 0.034(3) 0.004(2) -0.0027(19) -0.0081(18)
C4A 0.041(2) 0.021(4) 0.036(5) -0.005(4) 0.001(3) -0.008(2)
C4B 0.027(3) 0.028(3) 0.025(7) -0.003(4) 0.001(5) 0.001(2)
C5 0.0401(17) 0.0223(15) 0.029(2) -0.0071(15) -0.0004(17) -0.0057(12)
C6A 0.048(2) 0.024(2) 0.026(4) -0.007(3) -0.002(3) -0.0013(19)
C6B 0.039(3) 0.029(2) 0.028(5) 0.000(3) -0.001(4) 0.0027(18)
C7A 0.047(2) 0.028(2) 0.020(4) -0.005(3) -0.002(3) 0.002(2)
C7B 0.046(3) 0.029(2) 0.034(4) 0.000(3) 0.000(3) 0.000(2)
C8A 0.039(3) 0.029(2) 0.021(4) -0.002(3) 0.001(3) 0.0036(18)
C8B 0.046(3) 0.023(2) 0.028(5) -0.007(3) 0.001(3) -0.0018(19)
C9 0.0314(16) 0.0271(15) 0.025(2) -0.0021(16) 0.0005(16) -0.0006(12)
C10A 0.026(3) 0.028(2) 0.028(7) -0.001(4) 0.000(5) 0.000(2)
C10B 0.040(2) 0.020(4) 0.043(6) -0.009(5) 0.001(3) -0.007(2)
C11 0.028(2) 0.023(2) 0.036(3) -0.0060(19) 0.004(2) -0.0082(18)
C12 0.037(3) 0.033(3) 0.054(3) -0.019(2) 0.019(2) -0.021(2)
C13 0.041(3) 0.032(3) 0.052(3) -0.015(2) 0.014(2) -0.022(2)
C14A 0.022(2) 0.025(3) 0.029(2) -0.001(2) -0.0039(19) -0.007(2)
C14B 0.022(2) 0.025(3) 0.030(3) -0.001(3) -0.004(2) -0.007(2)
C15A 0.027(2) 0.022(3) 0.030(4) 0.001(3) -0.002(3) -0.007(2)
C15B 0.027(3) 0.021(3) 0.027(3) 0.001(3) -0.003(3) -0.007(2)
C16A 0.029(3) 0.024(3) 0.034(4) 0.000(3) -0.003(3) -0.004(2)
C16B 0.029(3) 0.023(3) 0.030(4) -0.002(3) -0.004(3) -0.005(2)
C17A 0.027(3) 0.032(3) 0.035(4) -0.001(3) -0.005(2) -0.005(2)
C17B 0.029(3) 0.026(3) 0.034(3) -0.004(3) -0.007(2) -0.004(2)
C18A 0.027(2) 0.036(4) 0.036(3) -0.005(3) -0.009(2) -0.005(3)
C18B 0.026(3) 0.025(4) 0.034(3) -0.004(3) -0.009(2) -0.005(3)
C19A 0.024(2) 0.033(4) 0.032(3) -0.005(3) -0.005(2) -0.006(3)
C19B 0.024(3) 0.025(4) 0.031(3) -0.002(3) -0.006(2) -0.006(3)
C20A 0.033(4) 0.026(6) 0.036(5) -0.007(5) -0.006(4) -0.001(4)
C20B 0.037(5) 0.025(7) 0.028(5) 0.001(5) -0.008(5) -0.005(5)
C21A 0.031(3) 0.047(6) 0.048(8) -0.003(5) -0.010(4) 0.003(3)
C21B 0.032(4) 0.035(6) 0.037(7) -0.006(5) -0.009(4) 0.001(3)
C22A 0.037(5) 0.054(5) 0.054(6) -0.027(5) -0.013(4) 0.001(4)
C22B 0.028(4) 0.034(5) 0.035(4) -0.008(4) -0.011(4) 0.001(4)
C23A 0.021(4) 0.0247(19) 0.029(3) -0.0083(18) 0.005(2) -0.0093(19)
C23B 0.022(4) 0.0248(19) 0.029(3) -0.0086(19) 0.002(2) -0.009(2)
C24A 0.025(4) 0.028(2) 0.029(2) -0.008(2) 0.002(3) -0.008(3)
C24B 0.025(5) 0.027(3) 0.028(3) -0.007(2) 0.000(3) -0.007(3)
C25A 0.027(4) 0.028(3) 0.029(3) -0.009(2) -0.001(3) -0.007(3)
C25B 0.028(5) 0.029(3) 0.028(3) -0.010(2) -0.003(3) -0.006(3)
C26A 0.023(3) 0.027(2) 0.030(4) -0.009(2) -0.001(3) -0.010(2)
C26B 0.023(4) 0.027(3) 0.028(4) -0.008(3) -0.001(3) -0.008(3)
C27A 0.021(3) 0.026(2) 0.030(4) -0.008(3) -0.001(3) -0.008(2)
C27B 0.023(3) 0.026(2) 0.027(4) -0.008(3) -0.001(3) -0.007(2)
C28A 0.023(3) 0.0269(19) 0.029(3) -0.009(2) 0.002(3) -0.009(2)
C28B 0.022(3) 0.027(2) 0.028(3) -0.009(2) 0.001(3) -0.007(2)
C29A 0.046(7) 0.030(4) 0.036(4) -0.009(3) -0.009(5) -0.004(4)
C29B 0.042(8) 0.033(4) 0.033(4) -0.006(4) -0.006(5) -0.002(4)
C30A 0.037(6) 0.027(3) 0.041(6) -0.011(4) -0.012(4) -0.006(3)
C30B 0.032(6) 0.028(3) 0.035(7) -0.011(4) -0.010(5) -0.005(3)
C31A 0.038(7) 0.039(5) 0.033(4) -0.014(4) -0.004(5) -0.010(5)
C31B 0.032(8) 0.041(6) 0.033(4) -0.018(4) -0.004(5) -0.005(5)

_geom_special_details            
;
 All esds (except the esd in the dihedral angle between two l.s. planes)
 are estimated using the full covariance matrix.  The cell esds are taken
 into account individually in the estimation of esds in distances, angles
 and torsion angles; correlations between esds in cell parameters are only
 used when they are defined by crystal symmetry.  An approximate (isotropic)
 treatment of cell esds is used for estimating esds involving l.s. planes.
;
loop_
_geom_bond_atom_site_label_1
_geom_bond_atom_site_label_2
_geom_bond_distance
_geom_bond_site_symmetry_2
_geom_bond_publ_flag
Cu1 N3 2.095(4) . ?
Cu1 C1 1.905(4) . ?
Cu1 C11 1.896(4) . ?
N1 C1 1.358(5) . ?
N1 C3 1.382(5) . ?
N1 C14A 1.42(2) . ?
N1 C14B 1.48(3) . ?
N2 C1 1.360(6) . ?
N2 C2 1.386(5) . ?
N2 C4B 1.39(2) . ?
N2 C10A 1.505(19) . ?
N3 C5 1.373(6) . ?
N3 C9 1.364(6) . ?
N4 C4A 1.432(13) . ?
N4 C10B 1.475(16) . ?
N4 C11 1.368(6) . ?
N4 C13 1.380(6) . ?
N5 C11 1.358(6) . ?
N5 C12 1.380(5) . ?
N5 C23A 1.44(3) . ?
N5 C23B 1.45(4) . ?
C2 H2 0.9500 . ?
C2 C3 1.343(7) . ?
C3 H3 0.9500 . ?
C4A H4A 0.9500 . ?
C4A C5 1.356(12) . ?
C4B H4B 0.9500 . ?
C4B C9 1.412(19) . ?
C5 C6A 1.478(12) . ?
C5 C8B 1.353(14) . ?
C5 C10B 1.511(16) . ?
C6A H6A 0.9500 . ?
C6A C7A 1.314(15) . ?
C6B H6B 0.9500 . ?
C6B C7B 1.366(17) . ?
C6B C9 1.376(13) . ?
C7A H7A 0.9500 . ?
C7A C8A 1.428(14) . ?
C7B H7B 0.9500 . ?
C7B C8B 1.402(19) . ?
C8A H8A 0.9500 . ?
C8A C9 1.421(11) . ?
C8B H8B 0.9500 . ?
C9 C10A 1.520(16) . ?
C10A H10A 0.9900 . ?
C10A H10B 0.9900 . ?
C10B H10C 0.9900 . ?
C10B H10D 0.9900 . ?
C12 H12 0.9500 . ?
C12 C13 1.350(7) . ?
C13 H13 0.9500 . ?
C14A C15A 1.40(2) . ?
C14A C19A 1.37(3) . ?
C14B C15B 1.40(3) . ?
C14B C19B 1.42(3) . ?
C15A C16A 1.40(2) . ?
C15A C20A 1.488(19) . ?
C15B C16B 1.39(3) . ?
C15B C20B 1.52(2) . ?
C16A H16A 0.9500 . ?
C16A C17A 1.408(17) . ?
C16B H16B 0.9500 . ?
C16B C17B 1.402(19) . ?
C17A C18A 1.370(15) . ?
C17A C21A 1.509(17) . ?
C17B C18B 1.399(18) . ?
C17B C21B 1.50(2) . ?
C18A H18A 0.9500 . ?
C18A C19A 1.392(15) . ?
C18B H18B 0.9500 . ?
C18B C19B 1.405(17) . ?
C19A C22A 1.526(15) . ?
C19B C22B 1.499(18) . ?
C20A H20A 0.9800 . ?
C20A H20B 0.9800 . ?
C20A H20C 0.9800 . ?
C20B H20D 0.9800 . ?
C20B H20E 0.9800 . ?
C20B H20F 0.9800 . ?
C21A H21A 0.9800 . ?
C21A H21B 0.9800 . ?
C21A H21C 0.9800 . ?
C21B H21D 0.9800 . ?
C21B H21E 0.9800 . ?
C21B H21F 0.9800 . ?
C22A H22A 0.9800 . ?
C22A H22B 0.9800 . ?
C22A H22C 0.9800 . ?
C22B H22D 0.9800 . ?
C22B H22E 0.9800 . ?
C22B H22F 0.9800 . ?
C23A C24A 1.39(3) . ?
C23A C28A 1.40(3) . ?
C23B C24B 1.37(4) . ?
C23B C28B 1.41(3) . ?
C24A C25A 1.393(16) . ?
C24A C29A 1.522(16) . ?
C24B C25B 1.41(2) . ?
C24B C29B 1.493(19) . ?
C25A H25A 0.9500 . ?
C25A C26A 1.395(14) . ?
C25B H25B 0.9500 . ?
C25B C26B 1.406(16) . ?
C26A C27A 1.390(14) . ?
C26A C30A 1.507(14) . ?
C26B C27B 1.374(17) . ?
C26B C30B 1.529(18) . ?
C27A H27A 0.9500 . ?
C27A C28A 1.406(17) . ?
C27B H27B 0.9500 . ?
C27B C28B 1.39(2) . ?
C28A C31A 1.500(18) . ?
C28B C31B 1.48(2) . ?
C29A H29A 0.9800 . ?
C29A H29B 0.9800 . ?
C29A H29C 0.9800 . ?
C29B H29D 0.9800 . ?
C29B H29E 0.9800 . ?
C29B H29F 0.9800 . ?
C30A H30A 0.9800 . ?
C30A H30B 0.9800 . ?
C30A H30C 0.9800 . ?
C30B H30D 0.9800 . ?
C30B H30E 0.9800 . ?
C30B H30F 0.9800 . ?
C31A H31A 0.9800 . ?
C31A H31B 0.9800 . ?
C31A H31C 0.9800 . ?
C31B H31D 0.9800 . ?
C31B H31E 0.9800 . ?
C31B H31F 0.9800 . ?

loop_
_geom_angle_atom_site_label_1
_geom_angle_atom_site_label_2
_geom_angle_atom_site_label_3
_geom_angle
_geom_angle_site_symmetry_1
_geom_angle_site_symmetry_3
_geom_angle_publ_flag
C1 Cu1 N3 96.37(17) . . ?
C11 Cu1 N3 95.61(18) . . ?
C11 Cu1 C1 168.0(2) . . ?
C1 N1 C3 110.7(4) . . ?
C1 N1 C14A 122.7(12) . . ?
C1 N1 C14B 125.6(14) . . ?
C3 N1 C14A 126.2(12) . . ?
C3 N1 C14B 123.7(14) . . ?
C1 N2 C2 110.7(4) . . ?
C1 N2 C4B 126.9(10) . . ?
C1 N2 C10A 124.5(8) . . ?
C2 N2 C4B 121.9(10) . . ?
C2 N2 C10A 123.9(8) . . ?
C5 N3 Cu1 120.4(3) . . ?
C9 N3 Cu1 120.2(3) . . ?
C9 N3 C5 119.4(4) . . ?
C11 N4 C4A 127.2(6) . . ?
C11 N4 C10B 123.7(7) . . ?
C11 N4 C13 111.2(4) . . ?
C13 N4 C4A 120.3(6) . . ?
C13 N4 C10B 123.2(7) . . ?
C11 N5 C12 111.4(4) . . ?
C11 N5 C23A 122.4(15) . . ?
C11 N5 C23B 124.0(18) . . ?
C12 N5 C23A 124.7(15) . . ?
C12 N5 C23B 124.1(18) . . ?
N1 C1 Cu1 134.9(3) . . ?
N1 C1 N2 104.6(4) . . ?
N2 C1 Cu1 120.4(3) . . ?
N2 C2 H2 126.6 . . ?
C3 C2 N2 106.8(4) . . ?
C3 C2 H2 126.6 . . ?
N1 C3 H3 126.4 . . ?
C2 C3 N1 107.2(4) . . ?
C2 C3 H3 126.4 . . ?
N4 C4A H4A 116.0 . . ?
C5 C4A N4 128.0(9) . . ?
C5 C4A H4A 116.0 . . ?
N2 C4B H4B 115.7 . . ?
N2 C4B C9 128.7(19) . . ?
C9 C4B H4B 115.7 . . ?
N3 C5 C6A 117.6(6) . . ?
N3 C5 C10B 119.1(7) . . ?
C4A C5 N3 123.8(7) . . ?
C4A C5 C6A 118.6(8) . . ?
C8B C5 N3 122.8(8) . . ?
C8B C5 C10B 118.1(9) . . ?
C5 C6A H6A 119.3 . . ?
C7A C6A C5 121.4(10) . . ?
C7A C6A H6A 119.3 . . ?
C7B C6B H6B 119.4 . . ?
C7B C6B C9 121.1(12) . . ?
C9 C6B H6B 119.4 . . ?
C6A C7A H7A 119.5 . . ?
C6A C7A C8A 121.1(9) . . ?
C8A C7A H7A 119.5 . . ?
C6B C7B H7B 119.8 . . ?
C6B C7B C8B 120.4(12) . . ?
C8B C7B H7B 119.8 . . ?
C7A C8A H8A 121.8 . . ?
C9 C8A C7A 116.4(9) . . ?
C9 C8A H8A 121.8 . . ?
C5 C8B C7B 116.8(11) . . ?
C5 C8B H8B 121.6 . . ?
C7B C8B H8B 121.6 . . ?
N3 C9 C4B 121.1(11) . . ?
N3 C9 C6B 118.3(7) . . ?
N3 C9 C8A 122.8(6) . . ?
N3 C9 C10A 119.2(9) . . ?
C6B C9 C4B 120.0(13) . . ?
C8A C9 C10A 118.0(10) . . ?
N2 C10A C9 113.4(12) . . ?
N2 C10A H10A 108.9 . . ?
N2 C10A H10B 108.9 . . ?
C9 C10A H10A 108.9 . . ?
C9 C10A H10B 108.9 . . ?
H10A C10A H10B 107.7 . . ?
N4 C10B C5 114.1(11) . . ?
N4 C10B H10C 108.7 . . ?
N4 C10B H10D 108.7 . . ?
C5 C10B H10C 108.7 . . ?
C5 C10B H10D 108.7 . . ?
H10C C10B H10D 107.6 . . ?
N4 C11 Cu1 121.5(3) . . ?
N5 C11 Cu1 134.6(3) . . ?
N5 C11 N4 103.9(4) . . ?
N5 C12 H12 126.6 . . ?
C13 C12 N5 106.8(4) . . ?
C13 C12 H12 126.6 . . ?
N4 C13 H13 126.7 . . ?
C12 C13 N4 106.7(4) . . ?
C12 C13 H13 126.7 . . ?
C15A C14A N1 119.2(19) . . ?
C19A C14A N1 118.5(14) . . ?
C19A C14A C15A 122.3(19) . . ?
C15B C14B N1 119(2) . . ?
C15B C14B C19B 123(2) . . ?
C19B C14B N1 117.9(18) . . ?
C14A C15A C20A 121.6(17) . . ?
C16A C15A C14A 117.5(15) . . ?
C16A C15A C20A 120.8(14) . . ?
C14B C15B C20B 123(2) . . ?
C16B C15B C14B 116.4(18) . . ?
C16B C15B C20B 120.5(16) . . ?
C15A C16A H16A 119.3 . . ?
C15A C16A C17A 121.5(12) . . ?
C17A C16A H16A 119.3 . . ?
C15B C16B H16B 118.7 . . ?
C15B C16B C17B 122.6(14) . . ?
C17B C16B H16B 118.7 . . ?
C16A C17A C21A 119.3(11) . . ?
C18A C17A C16A 117.3(12) . . ?
C18A C17A C21A 123.1(11) . . ?
C16B C17B C21B 120.1(12) . . ?
C18B C17B C16B 119.5(14) . . ?
C18B C17B C21B 120.4(13) . . ?
C17A C18A H18A 118.3 . . ?
C17A C18A C19A 123.5(12) . . ?
C19A C18A H18A 118.3 . . ?
C17B C18B H18B 119.9 . . ?
C17B C18B C19B 120.3(13) . . ?
C19B C18B H18B 119.9 . . ?
C14A C19A C18A 117.7(13) . . ?
C14A C19A C22A 122.1(12) . . ?
C18A C19A C22A 120.2(11) . . ?
C14B C19B C22B 121.5(14) . . ?
C18B C19B C14B 117.6(15) . . ?
C18B C19B C22B 120.9(12) . . ?
C15A C20A H20A 109.5 . . ?
C15A C20A H20B 109.5 . . ?
C15A C20A H20C 109.5 . . ?
H20A C20A H20B 109.5 . . ?
H20A C20A H20C 109.5 . . ?
H20B C20A H20C 109.5 . . ?
C15B C20B H20D 109.5 . . ?
C15B C20B H20E 109.5 . . ?
C15B C20B H20F 109.5 . . ?
H20D C20B H20E 109.5 . . ?
H20D C20B H20F 109.5 . . ?
H20E C20B H20F 109.5 . . ?
C17A C21A H21A 109.5 . . ?
C17A C21A H21B 109.5 . . ?
C17A C21A H21C 109.5 . . ?
H21A C21A H21B 109.5 . . ?
H21A C21A H21C 109.5 . . ?
H21B C21A H21C 109.5 . . ?
C17B C21B H21D 109.5 . . ?
C17B C21B H21E 109.5 . . ?
C17B C21B H21F 109.5 . . ?
H21D C21B H21E 109.5 . . ?
H21D C21B H21F 109.5 . . ?
H21E C21B H21F 109.5 . . ?
C19A C22A H22A 109.5 . . ?
C19A C22A H22B 109.5 . . ?
C19A C22A H22C 109.5 . . ?
H22A C22A H22B 109.5 . . ?
H22A C22A H22C 109.5 . . ?
H22B C22A H22C 109.5 . . ?
C19B C22B H22D 109.5 . . ?
C19B C22B H22E 109.5 . . ?
C19B C22B H22F 109.5 . . ?
H22D C22B H22E 109.5 . . ?
H22D C22B H22F 109.5 . . ?
H22E C22B H22F 109.5 . . ?
C24A C23A N5 118.0(18) . . ?
C24A C23A C28A 123(2) . . ?
C28A C23A N5 119(2) . . ?
C24B C23B N5 119(2) . . ?
C24B C23B C28B 124(3) . . ?
C28B C23B N5 118(3) . . ?
C23A C24A C25A 118.5(15) . . ?
C23A C24A C29A 121.3(16) . . ?
C25A C24A C29A 120.2(12) . . ?
C23B C24B C25B 118.6(19) . . ?
C23B C24B C29B 121.5(19) . . ?
C25B C24B C29B 119.9(15) . . ?
C24A C25A H25A 119.4 . . ?
C24A C25A C26A 121.3(11) . . ?
C26A C25A H25A 119.4 . . ?
C24B C25B H25B 120.3 . . ?
C26B C25B C24B 119.4(13) . . ?
C26B C25B H25B 120.3 . . ?
C25A C26A C30A 120.3(9) . . ?
C27A C26A C25A 118.6(10) . . ?
C27A C26A C30A 121.0(10) . . ?
C25B C26B C30B 117.8(12) . . ?
C27B C26B C25B 119.8(13) . . ?
C27B C26B C30B 122.3(12) . . ?
C26A C27A H27A 118.8 . . ?
C26A C27A C28A 122.4(11) . . ?
C28A C27A H27A 118.8 . . ?
C26B C27B H27B 118.7 . . ?
C26B C27B C28B 122.6(14) . . ?
C28B C27B H27B 118.7 . . ?
C23A C28A C27A 116.7(16) . . ?
C23A C28A C31A 121.4(18) . . ?
C27A C28A C31A 121.8(14) . . ?
C23B C28B C31B 123(2) . . ?
C27B C28B C23B 116(2) . . ?
C27B C28B C31B 121.2(17) . . ?
C24A C29A H29A 109.5 . . ?
C24A C29A H29B 109.5 . . ?
C24A C29A H29C 109.5 . . ?
H29A C29A H29B 109.5 . . ?
H29A C29A H29C 109.5 . . ?
H29B C29A H29C 109.5 . . ?
C24B C29B H29D 109.5 . . ?
C24B C29B H29E 109.5 . . ?
C24B C29B H29F 109.5 . . ?
H29D C29B H29E 109.5 . . ?
H29D C29B H29F 109.5 . . ?
H29E C29B H29F 109.5 . . ?
C26A C30A H30A 109.5 . . ?
C26A C30A H30B 109.5 . . ?
C26A C30A H30C 109.5 . . ?
H30A C30A H30B 109.5 . . ?
H30A C30A H30C 109.5 . . ?
H30B C30A H30C 109.5 . . ?
C26B C30B H30D 109.5 . . ?
C26B C30B H30E 109.5 . . ?
C26B C30B H30F 109.5 . . ?
H30D C30B H30E 109.5 . . ?
H30D C30B H30F 109.5 . . ?
H30E C30B H30F 109.5 . . ?
C28A C31A H31A 109.5 . . ?
C28A C31A H31B 109.5 . . ?
C28A C31A H31C 109.5 . . ?
H31A C31A H31B 109.5 . . ?
H31A C31A H31C 109.5 . . ?
H31B C31A H31C 109.5 . . ?
C28B C31B H31D 109.5 . . ?
C28B C31B H31E 109.5 . . ?
C28B C31B H31F 109.5 . . ?
H31D C31B H31E 109.5 . . ?
H31D C31B H31F 109.5 . . ?
H31E C31B H31F 109.5 . . ?

loop_
_geom_torsion_atom_site_label_1
_geom_torsion_atom_site_label_2
_geom_torsion_atom_site_label_3
_geom_torsion_atom_site_label_4
_geom_torsion
_geom_torsion_site_symmetry_1
_geom_torsion_site_symmetry_2
_geom_torsion_site_symmetry_3
_geom_torsion_site_symmetry_4
_geom_torsion_publ_flag
Cu1 N3 C5 C4A -13.2(9) . . . . ?
Cu1 N3 C5 C6A 167.8(6) . . . . ?
Cu1 N3 C5 C8B -168.8(8) . . . . ?
Cu1 N3 C5 C10B 13.2(9) . . . . ?
Cu1 N3 C9 C4B -3.3(11) . . . . ?
Cu1 N3 C9 C6B 167.5(8) . . . . ?
Cu1 N3 C9 C8A -165.8(6) . . . . ?
Cu1 N3 C9 C10A 14.1(9) . . . . ?
N1 C14A C15A C16A 177.6(16) . . . . ?
N1 C14A C15A C20A -4(3) . . . . ?
N1 C14A C19A C18A 179.8(15) . . . . ?
N1 C14A C19A C22A 0(3) . . . . ?
N1 C14B C15B C16B -177.2(19) . . . . ?
N1 C14B C15B C20B 1(4) . . . . ?
N1 C14B C19B C18B 175.7(17) . . . . ?
N1 C14B C19B C22B -3(3) . . . . ?
N2 C2 C3 N1 1.2(6) . . . . ?
N2 C4B C9 N3 -20(2) . . . . ?
N2 C4B C9 C6B 169.3(14) . . . . ?
N3 Cu1 C11 N4 -18.0(5) . . . . ?
N3 Cu1 C11 N5 159.2(5) . . . . ?
N3 C5 C6A C7A 6.7(13) . . . . ?
N3 C5 C8B C7B -4.6(16) . . . . ?
N3 C5 C10B N4 -52.4(13) . . . . ?
N3 C9 C10A N2 -52.8(13) . . . . ?
N4 C4A C5 N3 2.2(16) . . . . ?
N4 C4A C5 C6A -178.8(11) . . . . ?
N5 C12 C13 N4 2.6(7) . . . . ?
N5 C23A C24A C25A 178.3(19) . . . . ?
N5 C23A C24A C29A -2(3) . . . . ?
N5 C23A C28A C27A -178(2) . . . . ?
N5 C23A C28A C31A 2(4) . . . . ?
N5 C23B C24B C25B 176(2) . . . . ?
N5 C23B C24B C29B -3(4) . . . . ?
N5 C23B C28B C27B -177(2) . . . . ?
N5 C23B C28B C31B 3(4) . . . . ?
C1 Cu1 C11 N4 157.8(9) . . . . ?
C1 Cu1 C11 N5 -25.0(15) . . . . ?
C1 N1 C3 C2 -0.4(6) . . . . ?
C1 N1 C14A C15A 94(2) . . . . ?
C1 N1 C14A C19A -86(2) . . . . ?
C1 N1 C14B C15B 79(2) . . . . ?
C1 N1 C14B C19B -100(2) . . . . ?
C1 N2 C2 C3 -1.6(6) . . . . ?
C1 N2 C4B C9 20(2) . . . . ?
C1 N2 C10A C9 55.1(14) . . . . ?
C2 N2 C1 Cu1 177.0(3) . . . . ?
C2 N2 C1 N1 1.3(5) . . . . ?
C2 N2 C4B C9 -150.5(13) . . . . ?
C2 N2 C10A C9 -136.6(9) . . . . ?
C3 N1 C1 Cu1 -175.3(4) . . . . ?
C3 N1 C1 N2 -0.5(5) . . . . ?
C3 N1 C14A C15A -94(2) . . . . ?
C3 N1 C14A C19A 86(2) . . . . ?
C3 N1 C14B C15B -101(3) . . . . ?
C3 N1 C14B C19B 80(2) . . . . ?
C4A N4 C11 Cu1 13.1(10) . . . . ?
C4A N4 C11 N5 -164.8(8) . . . . ?
C4A N4 C13 C12 164.9(8) . . . . ?
C4A C5 C6A C7A -172.4(10) . . . . ?
C4B N2 C1 Cu1 5.3(11) . . . . ?
C4B N2 C1 N1 -170.5(10) . . . . ?
C4B N2 C2 C3 170.6(10) . . . . ?
C5 N3 C9 C4B 176.4(10) . . . . ?
C5 N3 C9 C6B -12.8(10) . . . . ?
C5 N3 C9 C8A 13.9(9) . . . . ?
C5 N3 C9 C10A -166.2(8) . . . . ?
C5 C6A C7A C8A -2.6(16) . . . . ?
C6A C7A C8A C9 3.7(15) . . . . ?
C6B C7B C8B C5 0(2) . . . . ?
C7A C8A C9 N3 -9.4(12) . . . . ?
C7A C8A C9 C10A 170.6(10) . . . . ?
C7B C6B C9 N3 8.1(16) . . . . ?
C7B C6B C9 C4B 179.0(13) . . . . ?
C8A C9 C10A N2 127.2(12) . . . . ?
C8B C5 C10B N4 129.5(11) . . . . ?
C9 N3 C5 C4A 167.1(8) . . . . ?
C9 N3 C5 C6A -11.9(9) . . . . ?
C9 N3 C5 C8B 11.5(10) . . . . ?
C9 N3 C5 C10B -166.5(8) . . . . ?
C9 C6B C7B C8B -1(2) . . . . ?
C10A N2 C1 Cu1 -13.3(9) . . . . ?
C10A N2 C1 N1 170.9(8) . . . . ?
C10A N2 C2 C3 -171.3(8) . . . . ?
C10B N4 C11 Cu1 -15.3(11) . . . . ?
C10B N4 C11 N5 166.8(9) . . . . ?
C10B N4 C13 C12 -167.7(9) . . . . ?
C10B C5 C8B C7B 173.4(12) . . . . ?
C11 N4 C4A C5 -1.4(17) . . . . ?
C11 N4 C10B C5 56.1(14) . . . . ?
C11 N4 C13 C12 -3.1(7) . . . . ?
C11 N5 C12 C13 -1.4(7) . . . . ?
C11 N5 C23A C24A -89(3) . . . . ?
C11 N5 C23A C28A 89(3) . . . . ?
C11 N5 C23B C24B -99(3) . . . . ?
C11 N5 C23B C28B 78(3) . . . . ?
C12 N5 C11 Cu1 -178.0(5) . . . . ?
C12 N5 C11 N4 -0.5(6) . . . . ?
C12 N5 C23A C24A 76(3) . . . . ?
C12 N5 C23A C28A -107(3) . . . . ?
C12 N5 C23B C24B 72(3) . . . . ?
C12 N5 C23B C28B -111(3) . . . . ?
C13 N4 C4A C5 -167.3(9) . . . . ?
C13 N4 C10B C5 -141.1(8) . . . . ?
C13 N4 C11 Cu1 -179.9(4) . . . . ?
C13 N4 C11 N5 2.2(6) . . . . ?
C14A N1 C1 Cu1 -2.1(13) . . . . ?
C14A N1 C1 N2 172.7(11) . . . . ?
C14A N1 C3 C2 -173.4(12) . . . . ?
C14A C15A C16A C17A 2(2) . . . . ?
C14B N1 C1 Cu1 4.8(15) . . . . ?
C14B N1 C1 N2 179.6(14) . . . . ?
C14B N1 C3 C2 179.5(13) . . . . ?
C14B C15B C16B C17B 2(3) . . . . ?
C15A C14A C19A C18A 0(3) . . . . ?
C15A C14A C19A C22A -179.7(18) . . . . ?
C15A C16A C17A C18A 0.7(18) . . . . ?
C15A C16A C17A C21A 175.2(14) . . . . ?
C15B C14B C19B C18B -3(3) . . . . ?
C15B C14B C19B C22B 178(2) . . . . ?
C15B C16B C17B C18B -4(2) . . . . ?
C15B C16B C17B C21B 175.4(17) . . . . ?
C16A C17A C18A C19A -3.5(18) . . . . ?
C16B C17B C18B C19B 3(2) . . . . ?
C17A C18A C19A C14A 3(2) . . . . ?
C17A C18A C19A C22A -177.1(12) . . . . ?
C17B C18B C19B C14B 1(2) . . . . ?
C17B C18B C19B C22B 179.6(13) . . . . ?
C19A C14A C15A C16A -2(3) . . . . ?
C19A C14A C15A C20A 176.0(17) . . . . ?
C19B C14B C15B C16B 2(4) . . . . ?
C19B C14B C15B C20B -180(2) . . . . ?
C20A C15A C16A C17A -176.3(13) . . . . ?
C20B C15B C16B C17B -176.6(16) . . . . ?
C21A C17A C18A C19A -177.9(12) . . . . ?
C21B C17B C18B C19B -177.1(14) . . . . ?
C23A N5 C11 Cu1 -11.4(15) . . . . ?
C23A N5 C11 N4 166.1(13) . . . . ?
C23A N5 C12 C13 -167.6(13) . . . . ?
C23A C24A C25A C26A 0(2) . . . . ?
C23B N5 C11 Cu1 -5.5(17) . . . . ?
C23B N5 C11 N4 172.0(16) . . . . ?
C23B N5 C12 C13 -173.8(16) . . . . ?
C23B C24B C25B C26B 0(3) . . . . ?
C24A C23A C28A C27A -1(4) . . . . ?
C24A C23A C28A C31A 180(2) . . . . ?
C24A C25A C26A C27A -1.6(16) . . . . ?
C24A C25A C26A C30A 179.7(11) . . . . ?
C24B C23B C28B C27B 0(4) . . . . ?
C24B C23B C28B C31B -180(3) . . . . ?
C24B C25B C26B C27B 1(2) . . . . ?
C24B C25B C26B C30B 178.7(13) . . . . ?
C25A C26A C27A C28A 1.3(18) . . . . ?
C25B C26B C27B C28B -3(2) . . . . ?
C26A C27A C28A C23A 0(3) . . . . ?
C26A C27A C28A C31A 179.3(13) . . . . ?
C26B C27B C28B C23B 2(3) . . . . ?
C26B C27B C28B C31B -178.1(17) . . . . ?
C28A C23A C24A C25A 1(3) . . . . ?
C28A C23A C24A C29A -179(2) . . . . ?
C28B C23B C24B C25B -1(4) . . . . ?
C28B C23B C24B C29B -180(3) . . . . ?
C29A C24A C25A C26A -179.1(11) . . . . ?
C29B C24B C25B C26B 179.1(14) . . . . ?
C30A C26A C27A C28A -180.0(13) . . . . ?
C30B C26B C27B C28B -179.9(17) . . . . ?

_shelx_res_file                  
;
TITL tah25_06_a.res in P-1
    tah25_06.res
    created by SHELXL-2019/3 at 11:05:15 on 28-Jul-2025
REM Old TITL tah25_06 in P-1
REM SHELXT solution in P-1: R1 0.199, Rweak 0.023, Alpha 0.073
REM <I/s> 0.000 for 0 systematic absences, Orientation as input
REM Formula found by SHELXT: C31 N5 Cu
CELL 0.71073 9.1454 11.536 14.1953 69.605 74.381 80.865
ZERR 2 0.0008 0.0011 0.0015 0.003 0.003 0.003
LATT 1
SFAC C H Cu N
UNIT 62 64 2 10
SIMU 0.01 0.02 2 N1 C14A > C22B
RIGU 0.001 0.001 N1 C14A > C22B
SIMU 0.01 0.02 2 N5 C23A > C31B
RIGU 0.001 0.001 N5 C23A > C31B
SIMU 0.01 0.02 2 N3 C4A > C10B
RIGU 0.001 0.001 N3 C4A > C10B

L.S. 10
PLAN  60
SIZE 0.103 0.226 0.234
TEMP -173.15
CONF
BOND
list 4
MORE -1
BOND $H
fmap 2 53
acta
OMIT 1 0 10
OMIT 2 8 9
OMIT 4 0 11
OMIT 6 0 9
REM <olex2.extras>
REM <HklSrc "%.\\tah25_06.hkl">
REM </olex2.extras>

WGHT    0.000000    5.614501
FVAR       0.59970   0.54957
CU1   3    0.568481    0.436243    0.754780    11.00000    0.02666    0.02023 =
         0.03994   -0.00563    0.00943   -0.00721
N1    4    0.726602    0.650701    0.585029    11.00000    0.02164    0.02495 =
         0.02557   -0.00151   -0.00225   -0.00723
N2    4    0.873322    0.496409    0.652185    11.00000    0.02354    0.02487 =
         0.02486   -0.00255    0.00088   -0.00436
N3    4    0.701066    0.267729    0.772562    11.00000    0.03195    0.02161 =
         0.03741   -0.00539    0.00489   -0.00275
N4    4    0.368283    0.242427    0.871226    11.00000    0.03641    0.02488 =
         0.04279   -0.01287    0.01159   -0.01551
N5    4    0.257329    0.410286    0.897986    11.00000    0.02337    0.02501 =
         0.02959   -0.00868    0.00692   -0.01141
C1    1    0.724335    0.538410    0.659821    11.00000    0.02265    0.02283 =
         0.03195   -0.00691   -0.00272   -0.00399
C2    1    0.966378    0.582779    0.575277    11.00000    0.02292    0.03323 =
         0.03228   -0.00197    0.00007   -0.00963
AFIX  43
H2    2    1.074459    0.575808    0.556349    11.00000   -1.20000
AFIX   0
C3    1    0.874306    0.678253    0.532648    11.00000    0.02076    0.03350 =
         0.03441    0.00446   -0.00267   -0.00814
AFIX  43
H3    2    0.904979    0.751086    0.476922    11.00000   -1.20000
AFIX   0
PART 1
C4A   1    0.483049    0.146428    0.855851    21.00000    0.04066    0.02146 =
         0.03645   -0.00509    0.00054   -0.00847
AFIX  43
H4A   2    0.450024    0.064854    0.880842    21.00000   -1.20000
AFIX   0
PART 2
C4B   1    0.930326    0.378012    0.702360   -21.00000    0.02671    0.02767 =
         0.02461   -0.00292    0.00119    0.00065
AFIX  43
H4B   2    1.032948    0.371355    0.707545   -21.00000   -1.20000
AFIX   0
PART 0
C5    1    0.633014    0.157657    0.810019    11.00000    0.04008    0.02227 =
         0.02857   -0.00705   -0.00042   -0.00572
PART 1
C6A   1    0.730467    0.045085    0.800878    21.00000    0.04816    0.02407 =
         0.02570   -0.00747   -0.00203   -0.00130
AFIX  43
H6A   2    0.684720   -0.030551    0.819345    21.00000   -1.20000
AFIX   0
PART 2
C6B   1    0.938466    0.155113    0.777760   -21.00000    0.03864    0.02933 =
         0.02808    0.00010   -0.00138    0.00271
AFIX  43
H6B   2    1.045506    0.153913    0.768237   -21.00000   -1.20000
AFIX   0
PART 1
C7A   1    0.879052    0.047429    0.767744    21.00000    0.04746    0.02845 =
         0.02049   -0.00511   -0.00160    0.00205
AFIX  43
H7A   2    0.939074   -0.027154    0.765467    21.00000   -1.20000
AFIX   0
PART 2
C7B   1    0.869043    0.046146    0.822211   -21.00000    0.04564    0.02930 =
         0.03387    0.00041    0.00046    0.00030
AFIX  43
H7B   2    0.928330   -0.029991    0.841802   -21.00000   -1.20000
AFIX   0
PART 1
C8A   1    0.951752    0.160229    0.735112    21.00000    0.03859    0.02928 =
         0.02095   -0.00238    0.00066    0.00356
AFIX  43
H8A   2    1.058350    0.163983    0.707260    21.00000   -1.20000
AFIX   0
PART 2
C8B   1    0.710821    0.046047    0.839076   -21.00000    0.04605    0.02342 =
         0.02800   -0.00674    0.00106   -0.00180
AFIX  43
H8B   2    0.660600   -0.028818    0.869461   -21.00000   -1.20000
AFIX   0
PART 0
C9    1    0.856024    0.266551    0.746553    11.00000    0.03143    0.02709 =
         0.02491   -0.00206    0.00047   -0.00060
PART 1
C10A  1    0.931101    0.383233    0.728700    21.00000    0.02623    0.02775 =
         0.02774   -0.00074    0.00035    0.00011
AFIX  23
H10A  2    0.913270    0.398666    0.795408    21.00000   -1.20000
H10B  2    1.042340    0.369482    0.703585    21.00000   -1.20000
AFIX   0
PART 2
C10B  1    0.465041    0.159933    0.816266   -21.00000    0.03971    0.02004 =
         0.04265   -0.00889    0.00135   -0.00708
AFIX  23
H10C  2    0.449096    0.186759    0.745271   -21.00000   -1.20000
H10D  2    0.432033    0.074624    0.851659   -21.00000   -1.20000
AFIX   0
PART 0
C11   1    0.387243    0.366001    0.844337    11.00000    0.02836    0.02339 =
         0.03564   -0.00597    0.00418   -0.00822
C12   1    0.159917    0.317745    0.955779    11.00000    0.03657    0.03259 =
         0.05428   -0.01880    0.01907   -0.02117
AFIX  43
H12   2    0.063577    0.326228    1.000410    11.00000   -1.20000
AFIX   0
C13   1    0.227824    0.212842    0.936712    11.00000    0.04050    0.03189 =
         0.05237   -0.01531    0.01412   -0.02222
AFIX  43
H13   2    0.186911    0.134003    0.963204    11.00000   -1.20000
AFIX   0
PART 1
C14A  1    0.592529    0.720107    0.559139    21.00000    0.02235    0.02453 =
         0.02945   -0.00075   -0.00393   -0.00682
PART 2
C14B  1    0.591346    0.733938    0.561394   -21.00000    0.02178    0.02464 =
         0.02968   -0.00125   -0.00431   -0.00703
PART 1
C15A  1    0.523756    0.809940    0.606352    21.00000    0.02714    0.02182 =
         0.02955    0.00085   -0.00188   -0.00737
PART 2
C15B  1    0.521508    0.806487    0.624789   -21.00000    0.02739    0.02149 =
         0.02734    0.00109   -0.00294   -0.00703
PART 1
C16A  1    0.394533    0.880096    0.575874    21.00000    0.02913    0.02414 =
         0.03351   -0.00003   -0.00336   -0.00446
AFIX  43
H16A  2    0.347877    0.943521    0.604836    21.00000   -1.20000
AFIX   0
PART 2
C16B  1    0.391169    0.878736    0.602267   -21.00000    0.02901    0.02329 =
         0.02972   -0.00183   -0.00443   -0.00520
AFIX  43
H16B  2    0.342745    0.931255    0.642146   -21.00000   -1.20000
AFIX   0
PART 1
C17A  1    0.332373    0.858672    0.503331    21.00000    0.02657    0.03205 =
         0.03478   -0.00077   -0.00465   -0.00476
PART 2
C17B  1    0.327946    0.877417    0.523016   -21.00000    0.02898    0.02569 =
         0.03366   -0.00387   -0.00682   -0.00407
PART 1
C18A  1    0.402317    0.765466    0.464347    21.00000    0.02665    0.03633 =
         0.03593   -0.00489   -0.00888   -0.00454
AFIX  43
H18A  2    0.358281    0.746781    0.418339    21.00000   -1.20000
AFIX   0
PART 2
C18B  1    0.403162    0.807160    0.458974   -21.00000    0.02627    0.02451 =
         0.03449   -0.00424   -0.00910   -0.00541
AFIX  43
H18B  2    0.363076    0.808692    0.403340   -21.00000   -1.20000
AFIX   0
PART 1
C19A  1    0.534479    0.696694    0.488574    21.00000    0.02365    0.03316 =
         0.03227   -0.00498   -0.00528   -0.00587
PART 2
C19B  1    0.537777    0.734311    0.476565   -21.00000    0.02419    0.02473 =
         0.03089   -0.00178   -0.00551   -0.00645
PART 1
C20A  1    0.582537    0.828519    0.687784    21.00000    0.03268    0.02599 =
         0.03589   -0.00678   -0.00615   -0.00074
AFIX 137
H20A  2    0.532532    0.774656    0.755723    21.00000   -1.50000
H20B  2    0.561091    0.915299    0.685532    21.00000   -1.50000
H20C  2    0.692693    0.807838    0.675717    21.00000   -1.50000
AFIX   0
PART 2
C20B  1    0.580147    0.806064    0.715337   -21.00000    0.03719    0.02470 =
         0.02787    0.00091   -0.00782   -0.00487
AFIX 137
H20D  2    0.541458    0.736277    0.776171   -21.00000   -1.50000
H20E  2    0.545150    0.883966    0.730310   -21.00000   -1.50000
H20F  2    0.691677    0.797675    0.697971   -21.00000   -1.50000
AFIX   0
PART 1
C21A  1    0.186256    0.929866    0.479439    21.00000    0.03083    0.04685 =
         0.04816   -0.00339   -0.01019    0.00308
AFIX 137
H21A  2    0.185478    1.015015    0.479200    21.00000   -1.50000
H21B  2    0.099470    0.889627    0.532149    21.00000   -1.50000
H21C  2    0.178919    0.931195    0.411451    21.00000   -1.50000
AFIX   0
PART 2
C21B  1    0.180679    0.950247    0.507571   -21.00000    0.03239    0.03506 =
         0.03706   -0.00591   -0.00900    0.00136
AFIX 137
H21D  2    0.095724    0.899711    0.551245   -21.00000   -1.50000
H21E  2    0.176869    0.973325    0.434932   -21.00000   -1.50000
H21F  2    0.172997    1.025400    0.526421   -21.00000   -1.50000
AFIX   0
PART 1
C22A  1    0.609417    0.598512    0.437811    21.00000    0.03668    0.05360 =
         0.05365   -0.02662   -0.01298    0.00150
AFIX 137
H22A  2    0.536029    0.576436    0.408837    21.00000   -1.50000
H22B  2    0.642724    0.524607    0.489533    21.00000   -1.50000
H22C  2    0.697629    0.631434    0.382459    21.00000   -1.50000
AFIX   0
PART 2
C22B  1    0.619105    0.657915    0.409021   -21.00000    0.02777    0.03438 =
         0.03515   -0.00817   -0.01108    0.00057
AFIX 137
H22D  2    0.550524    0.648743    0.370000   -21.00000   -1.50000
H22E  2    0.651281    0.575886    0.452027   -21.00000   -1.50000
H22F  2    0.708692    0.699158    0.360869   -21.00000   -1.50000
AFIX   0
PART 1
C23A  1    0.242442    0.530566    0.910281    21.00000    0.02093    0.02467 =
         0.02854   -0.00832    0.00465   -0.00925
PART 2
C23B  1    0.232884    0.534846    0.904318   -21.00000    0.02165    0.02482 =
         0.02887   -0.00855    0.00192   -0.00883
PART 1
C24A  1    0.285565    0.539488    0.994321    21.00000    0.02476    0.02765 =
         0.02900   -0.00811    0.00201   -0.00830
PART 2
C24B  1    0.252343    0.552591    0.990396   -21.00000    0.02528    0.02719 =
         0.02825   -0.00748   -0.00034   -0.00686
PART 1
C25A  1    0.275602    0.656022    1.005417    21.00000    0.02659    0.02824 =
         0.02929   -0.00904   -0.00145   -0.00700
AFIX  43
H25A  2    0.305282    0.663544    1.062105    21.00000   -1.20000
AFIX   0
PART 2
C25B  1    0.238053    0.674721    0.993852   -21.00000    0.02759    0.02883 =
         0.02839   -0.00978   -0.00324   -0.00634
AFIX  43
H25B  2    0.251713    0.689703    1.052529   -21.00000   -1.20000
AFIX   0
PART 1
C26A  1    0.222898    0.761870    0.934914    21.00000    0.02255    0.02655 =
         0.02974   -0.00859   -0.00062   -0.00961
PART 2
C26B  1    0.203410    0.774014    0.909634   -21.00000    0.02279    0.02667 =
         0.02809   -0.00831   -0.00058   -0.00816
PART 1
C27A  1    0.183442    0.749720    0.850997    21.00000    0.02146    0.02552 =
         0.02975   -0.00819   -0.00052   -0.00755
AFIX  43
H27A  2    0.149484    0.821885    0.802101    21.00000   -1.20000
AFIX   0
PART 2
C27B  1    0.180700    0.751100    0.826062   -21.00000    0.02287    0.02621 =
         0.02748   -0.00799   -0.00143   -0.00653
AFIX  43
H27B  2    0.153056    0.819008    0.771171   -21.00000   -1.20000
AFIX   0
PART 1
C28A  1    0.192000    0.634464    0.835908    21.00000    0.02307    0.02686 =
         0.02867   -0.00943    0.00169   -0.00871
PART 2
C28B  1    0.196581    0.632431    0.818649   -21.00000    0.02230    0.02727 =
         0.02767   -0.00936    0.00110   -0.00742
PART 1
C29A  1    0.341230    0.425257    1.073303    21.00000    0.04617    0.02972 =
         0.03622   -0.00924   -0.00885   -0.00374
AFIX 137
H29A  2    0.255229    0.375419    1.115978    21.00000   -1.50000
H29B  2    0.386494    0.451068    1.117399    21.00000   -1.50000
H29C  2    0.417804    0.375745    1.037379    21.00000   -1.50000
AFIX   0
PART 2
C29B  1    0.291421    0.446489    1.078665   -21.00000    0.04197    0.03290 =
         0.03273   -0.00567   -0.00586   -0.00198
AFIX 137
H29D  2    0.200013    0.402631    1.119621   -21.00000   -1.50000
H29E  2    0.330872    0.477775    1.122249   -21.00000   -1.50000
H29F  2    0.369029    0.389418    1.052061   -21.00000   -1.50000
AFIX   0
PART 1
C30A  1    0.212360    0.886886    0.948805    21.00000    0.03696    0.02694 =
         0.04052   -0.01105   -0.01174   -0.00638
AFIX 137
H30A  2    0.115924    0.898361    0.996703    21.00000   -1.50000
H30B  2    0.216943    0.952075    0.881883    21.00000   -1.50000
H30C  2    0.297360    0.891504    0.976862    21.00000   -1.50000
AFIX   0
PART 2
C30B  1    0.185575    0.904647    0.917314   -21.00000    0.03180    0.02838 =
         0.03473   -0.01144   -0.00996   -0.00548
AFIX 137
H30D  2    0.078796    0.936530    0.922520   -21.00000   -1.50000
H30E  2    0.249295    0.959156    0.855569   -21.00000   -1.50000
H30F  2    0.217199    0.902011    0.978777   -21.00000   -1.50000
AFIX   0
PART 1
C31A  1    0.147364    0.622411    0.745675    21.00000    0.03771    0.03888 =
         0.03316   -0.01433   -0.00401   -0.00991
AFIX 137
H31A  2    0.237928    0.598283    0.699124    21.00000   -1.50000
H31B  2    0.101178    0.702068    0.708469    21.00000   -1.50000
H31C  2    0.073828    0.559008    0.770483    21.00000   -1.50000
AFIX   0
PART 2
C31B  1    0.175881    0.611455    0.726454   -21.00000    0.03225    0.04068 =
         0.03319   -0.01753   -0.00366   -0.00536
AFIX 137
H31D  2    0.275590    0.602272    0.680905   -21.00000   -1.50000
H31E  2    0.115613    0.682289    0.689520   -21.00000   -1.50000
H31F  2    0.122688    0.535868    0.747687   -21.00000   -1.50000
AFIX   0
HKLF 4


REM  tah25_06_a.res in P-1
REM wR2 = 0.1892, GooF = S = 1.313, Restrained GooF = 1.217 for all data
REM R1 = 0.0774 for 5291 Fo > 4sig(Fo) and 0.0931 for all 6386 data
REM 554 parameters refined using 1089 restraints

END

WGHT      0.0000      5.6145

REM Highest difference peak  0.551,  deepest hole -0.737,  1-sigma level  0.091
Q1    1   0.3075  0.6887  0.7436  11.00000  0.05    0.55
Q2    1   0.5321  0.4407  0.7001  11.00000  0.05    0.54
Q3    1   0.6506  0.3476  0.7622  11.00000  0.05    0.46
Q4    1   0.2722  0.5421  0.9394  11.00000  0.05    0.39
Q5    1   0.4617  0.8396  0.6026  11.00000  0.05    0.38
Q6    1   0.6421  0.3555  0.8151  11.00000  0.05    0.35
Q7    1   1.1291  0.6695  0.4406  11.00000  0.05    0.35
Q8    1   0.4906  0.5169  0.7247  11.00000  0.05    0.35
Q9    1   0.4198  0.4217  1.1396  11.00000  0.05    0.35
Q10   1   0.4327  0.4791  0.7999  11.00000  0.05    0.35
Q11   1   0.8153  0.0379  0.7806  11.00000  0.05    0.35
Q12   1   0.7986  0.5471  0.7004  11.00000  0.05    0.34
Q13   1   0.4119  0.1774  0.7780  11.00000  0.05    0.34
Q14   1   0.6479  0.4146  0.8396  11.00000  0.05    0.34
Q15   1   0.6432  0.4977  0.7787  11.00000  0.05    0.33
Q16   1   0.1700  0.9469  0.6792  11.00000  0.05    0.32
Q17   1   0.1405  0.4199  0.8562  11.00000  0.05    0.32
Q18   1   0.0251  0.3408  0.9734  11.00000  0.05    0.31
Q19   1   0.3428  0.8169  0.4892  11.00000  0.05    0.31
Q20   1   0.9268 -0.0413  0.7978  11.00000  0.05    0.31
Q21   1   0.9192  0.1035  0.7598  11.00000  0.05    0.30
Q22   1   0.9211  0.6565  0.5772  11.00000  0.05    0.30
Q23   1   0.0180  0.4430  1.0000  11.00000  0.05    0.30
Q24   1   0.6726  0.5432  0.6135  11.00000  0.05    0.29
Q25   1   0.2335  0.5977  1.0013  11.00000  0.05    0.29
Q26   1   0.1199  0.9857  0.8211  11.00000  0.05    0.29
Q27   1   1.0785  0.1289  0.7230  11.00000  0.05    0.29
Q28   1   1.0214  0.2544  0.7018  11.00000  0.05    0.28
Q29   1   0.2006  0.8068  0.6611  11.00000  0.05    0.28
Q30   1   0.4212  0.7065  0.7010  11.00000  0.05    0.28
Q31   1   0.4518  0.4239  0.8427  11.00000  0.05    0.28
Q32   1   0.4333  0.3116  1.0146  11.00000  0.05    0.27
Q33   1   1.1529  0.3150  0.6801  11.00000  0.05    0.27
Q34   1   0.2448  1.0283  0.6671  11.00000  0.05    0.27
Q35   1   0.1594  0.5739  0.8231  11.00000  0.05    0.27
Q36   1   0.5361  0.8131  0.6455  11.00000  0.05    0.27
Q37   1   1.0156 -0.1180  0.7794  11.00000  0.05    0.27
Q38   1   0.5029  0.3167  1.0849  11.00000  0.05    0.27
Q39   1   0.5597  0.7955  0.5894  11.00000  0.05    0.27
Q40   1   1.0997  0.0153  0.6915  11.00000  0.05    0.27
Q41   1   0.2485  0.5583  0.8799  11.00000  0.05    0.26
Q42   1   0.5687  0.7190  0.5190  11.00000  0.05    0.26
Q43   1  -0.0716  0.7606  0.7730  11.00000  0.05    0.26
Q44   1   0.1570  0.5568  0.9590  11.00000  0.05    0.26
Q45   1   1.1010  0.1518  0.6995  11.00000  0.05    0.26
Q46   1   0.2032  0.6987  0.8069  11.00000  0.05    0.26
Q47   1   0.0572  0.9822  0.5588  11.00000  0.05    0.26
Q48   1   0.5735  0.4586  0.4359  11.00000  0.05    0.26
Q49   1   0.4701  0.3218  1.0006  11.00000  0.05    0.26
Q50   1   0.7279  0.3143  0.6585  11.00000  0.05    0.25
Q51   1   0.4970  0.8048  0.9213  11.00000  0.05    0.25
Q52   1   0.4498  0.1875  0.8978  11.00000  0.05    0.25
Q53   1   0.4116  0.5791  1.0922  11.00000  0.05    0.25
Q54   1   0.2574  0.3958  0.8148  11.00000  0.05    0.25
Q55   1   0.3326  1.0189  0.6006  11.00000  0.05    0.25
Q56   1   0.4146  0.6830  0.3336  11.00000  0.05    0.25
Q57   1   0.3064  0.2260  0.9047  11.00000  0.05    0.25
Q58   1   0.6761  0.0925  0.7939  11.00000  0.05    0.25
Q59   1   0.8070 -0.0641  0.8213  11.00000  0.05    0.25
Q60   1   0.8773  0.7414  0.6929  11.00000  0.05    0.24
;
_shelx_res_checksum              64385
_olex2_exptl_crystal_mounting_method 'MiTeGen 100 micron MicroLoop'
_olex2_submission_special_instructions 'No special instructions were received'
# start Validation Reply Form
_vrf_PLAT341_tah25_06            
;
PROBLEM: Low Bond Precision on  C-C Bonds ...............      0.008 Ang.  
RESPONSE: Due to the significant number of modeled and restrained 
          disordered carbon sites.
;
_vrf_PLAT906_tah25_06            
;
PROBLEM: Large K Value in the Analysis of Variance ......      7.314 Check 
RESPONSE: The high-angle diffraction quality of these crystals was poor. 
          Multiple crystals from separate batches were checked, and this 
          data set represents the best crystal.
;
_vrf_PLAT911_tah25_06            
;
PROBLEM: Missing FCF Refl Between Thmin & STh/L=    0.600          9 Report
RESPONSE: These reflections were either omitted during the absorption
          correction or during the final refinements.
;
_chemical_properties_physical    Air-sensitive,Moisture-sensitive,Hygroscopic
####################################################################### 
# 
# This file contains crystal structure data downloaded from the 
# Cambridge Structural Database (CSD) hosted by the Cambridge 
# Crystallographic Data Centre (CCDC).
# 
# Full information about CCDC data access policies and citation 
# guidelines are available at http://www.ccdc.cam.ac.uk/access/V1 
# 
# Audit and citation data items may have been added by the CCDC. 
# Please retain this information to preserve the provenance of 
# this file and to allow appropriate attribution of the data. 
# 
#######################################################################

data_tah25_10
_database_code_depnum_ccdc_archive 'CCDC 2494324'
loop_
_audit_author_name
_audit_author_address
'Daniel Unruh'
;The University of Iowa
United States of America
;
_audit_update_record             
;
2025-10-09 deposited with the CCDC.	2026-01-08 downloaded from the CCDC.
;
# end Validation Reply Form
_audit_creation_date             2025-10-09
_audit_creation_method           
;
Olex2 1.5
(compiled 2025.07.13 svn.rb7424aed for OlexSys, GUI svn.r7314)
;
_shelx_SHELXL_version_number     2019/3
loop_
_audit_author_email
tahsini@okstate.edu
daniel-unruh@uiowa.edu
_chemical_name_common            ?
_chemical_name_systematic        ?
_chemical_formula_moiety         'C19 H24 Cu N5'
_chemical_formula_sum            'C19 H24 Cu N5'
_chemical_formula_weight         385.97
_chemical_absolute_configuration ad
_chemical_melting_point          ?
loop_
_atom_type_symbol
_atom_type_description
_atom_type_scat_dispersion_real
_atom_type_scat_dispersion_imag
_atom_type_scat_source
C C 0.0033 0.0016 'International Tables Vol C Tables 4.2.6.8 and 6.1.1.4'
H H 0.0000 0.0000 'International Tables Vol C Tables 4.2.6.8 and 6.1.1.4'
Cu Cu 0.3201 1.2651 'International Tables Vol C Tables 4.2.6.8 and 6.1.1.4'
N N 0.0061 0.0033 'International Tables Vol C Tables 4.2.6.8 and 6.1.1.4'

_shelx_space_group_comment       
;
The symmetry employed for this shelxl refinement is uniquely defined
by the following loop, which should always be used as a source of
symmetry information in preference to the above space-group names.
They are only intended as comments.
;
_space_group_crystal_system      trigonal
_space_group_IT_number           144
_space_group_name_H-M_alt        'P 31'
_space_group_name_Hall           'P 31'
loop_
_space_group_symop_operation_xyz
'x, y, z'
'-y, x-y, z+1/3'
'-x+y, -x, z+2/3'

_cell_length_a                   10.6182(2)
_cell_length_b                   10.6182(2)
_cell_length_c                   43.2847(14)
_cell_angle_alpha                90
_cell_angle_beta                 90
_cell_angle_gamma                120
_cell_volume                     4226.4(2)
_cell_formula_units_Z            9
_cell_measurement_reflns_used    9700
_cell_measurement_temperature    100.00
_cell_measurement_theta_max      26.186
_cell_measurement_theta_min      2.264
_shelx_estimated_absorpt_T_max   0.866
_shelx_estimated_absorpt_T_min   0.781
_exptl_absorpt_coefficient_mu    1.174
_exptl_absorpt_correction_T_max  0.7454
_exptl_absorpt_correction_T_min  0.7055
_exptl_absorpt_correction_type   multi-scan
_exptl_absorpt_process_details   
;
SADABS-2016/2 (Bruker,2016/2) was used for absorption correction.
wR2(int) was 0.0737 before and 0.0553 after correction.
The Ratio of minimum to maximum transmission is 0.9465.
The \l/2 correction factor is Not present.
;
_exptl_absorpt_special_details   ?
_exptl_crystal_colour            orange
_exptl_crystal_colour_primary    orange
_exptl_crystal_density_diffrn    1.365
_exptl_crystal_density_meas      ?
_exptl_crystal_density_method    ?
_exptl_crystal_description       irregular
_exptl_crystal_F_000             1818
_exptl_crystal_size_max          0.222
_exptl_crystal_size_mid          0.199
_exptl_crystal_size_min          0.126
_exptl_transmission_factor_max   ?
_exptl_transmission_factor_min   ?
_diffrn_reflns_av_R_equivalents  0.0357
_diffrn_reflns_av_unetI/netI     0.0328
_diffrn_reflns_Laue_measured_fraction_full 1.000
_diffrn_reflns_Laue_measured_fraction_max 0.999
_diffrn_reflns_limit_h_max       11
_diffrn_reflns_limit_h_min       -13
_diffrn_reflns_limit_k_max       13
_diffrn_reflns_limit_k_min       -12
_diffrn_reflns_limit_l_max       54
_diffrn_reflns_limit_l_min       -54
_diffrn_reflns_number            70697
_diffrn_reflns_point_group_measured_fraction_full 1.000
_diffrn_reflns_point_group_measured_fraction_max 0.997
_diffrn_reflns_theta_full        25.242
_diffrn_reflns_theta_max         26.430
_diffrn_reflns_theta_min         2.215
_diffrn_ambient_temperature      100.00
_diffrn_detector_area_resol_mean ?
_diffrn_measured_fraction_theta_full 1.000
_diffrn_measured_fraction_theta_max 0.999
_diffrn_measurement_device_type  'Bruker D8 Venture DUO with Photon 3'
_diffrn_measurement_method       ?
_diffrn_radiation_type           MoK\a
_diffrn_radiation_wavelength     0.71073
_diffrn_source                   ?
_diffrn_source_current           1.4
_diffrn_source_power             0.07
_diffrn_source_voltage           50.0
_reflns_Friedel_coverage         0.997
_reflns_Friedel_fraction_full    0.999
_reflns_Friedel_fraction_max     0.996
_reflns_number_gt                10020
_reflns_number_total             11553
_reflns_special_details          
;
 Reflections were merged by SHELXL according to the crystal
 class for the calculation of statistics and refinement.
 
 _reflns_Friedel_fraction is defined as the number of unique
 Friedel pairs measured divided by the number that would be
 possible theoretically, ignoring centric projections and
 systematic absences. Completness statistics refer to single and
 composite reflections containing twin component 1 only.
;
_reflns_threshold_expression     'I > 2\s(I)'
_computing_cell_refinement       'SAINT V8.41 (Bruker AXS Inc, 2024)'
_computing_data_collection       ?
_computing_data_reduction        'SAINT V8.41 (Bruker AXS Inc, 2024)'
_computing_molecular_graphics    'Olex2 1.5 (Dolomanov et al., 2009)'
_computing_publication_material  'Olex2 1.5 (Dolomanov et al., 2009)'
_computing_structure_refinement  'XL  (Sheldrick, 2008)'
_computing_structure_solution    'XS  (Sheldrick, 2008)'
_refine_diff_density_max         0.852
_refine_diff_density_min         -0.642
_refine_diff_density_rms         0.049
_refine_ls_abs_structure_details 
;
 Refined as an inversion twin.
;
_refine_ls_abs_structure_Flack   0.08(2)
_refine_ls_extinction_coef       .
_refine_ls_extinction_method     none
_refine_ls_goodness_of_fit_ref   1.067
_refine_ls_hydrogen_treatment    constr
_refine_ls_matrix_type           full
_refine_ls_number_parameters     1346
_refine_ls_number_reflns         11553
_refine_ls_number_restraints     3981
_refine_ls_R_factor_all          0.0619
_refine_ls_R_factor_gt           0.0527
_refine_ls_restrained_S_all      0.996
_refine_ls_shift/su_max          0.001
_refine_ls_shift/su_mean         0.000
_refine_ls_structure_factor_coef Fsqd
_refine_ls_weighting_details     
'w=1/[\s^2^(Fo^2^)+(0.0196P)^2^+4.4951P] where P=(Fo^2^+2Fc^2^)/3'
_refine_ls_weighting_scheme      calc
_refine_ls_wR_factor_gt          0.1082
_refine_ls_wR_factor_ref         0.1140
_refine_special_details          
"In this structure, all three crystallographically unique metal-ligand complexes were positionally disordered and modeled as split sites. Each molecular position was allowed to refine it's split occupancies independently. To help maintain reasonable bond length and ADP values, SADI, SIMU, and RIGU restraints were used for every atom in the model."
_olex2_refinement_description    
;
1. Twinned data refinement
 Scales: 0.92(2)
 0.08(2)
2. Fixed Uiso
 At 1.2 times of:
  All C(H) groups, All C(H,H) groups
 At 1.5 times of:
  All C(H,H,H) groups
3. Restrained distances
 Cu1-C1 \\sim Cu1-C1A
 with sigma of 0.02
 Cu1-C11 \\sim Cu1-C11A
 with sigma of 0.02
 Cu1-N3 \\sim Cu1-N3A
 with sigma of 0.02
 N1-C1 \\sim N1A-C1A
 with sigma of 0.02
 N1-C2 \\sim N1A-C2A
 with sigma of 0.02
 N1-C14 \\sim N1A-C14A
 with sigma of 0.02
 N5-C11 \\sim N5A-C11A
 with sigma of 0.02
 N5-C12 \\sim N5A-C12A
 with sigma of 0.02
 N5-C17 \\sim N5A-C17A
 with sigma of 0.02
 C1-N2 \\sim C1A-N2A
 with sigma of 0.02
 C11-N4 \\sim C11A-N4A
 with sigma of 0.02
 N2-C3 \\sim N2A-C3A
 with sigma of 0.02
 N2-C4 \\sim N2A-C4A
 with sigma of 0.02
 N4-C13 \\sim N4A-C13A
 with sigma of 0.02
 N4-C10 \\sim N4A-C10A
 with sigma of 0.02
 C3-C2 \\sim C3A-C2A
 with sigma of 0.02
 C13-C12 \\sim C13A-C12A
 with sigma of 0.02
 C5-C9 \\sim C5A-C9A
 with sigma of 0.02
 C5-N3 \\sim C5A-N3A
 with sigma of 0.02
 C5-C4 \\sim C5A-C4A
 with sigma of 0.02
 C6-C7 \\sim C6A-C7A
 with sigma of 0.02
 C6-C10 \\sim C6A-C10A
 with sigma of 0.02
 C6-N3 \\sim C6A-N3A
 with sigma of 0.02
 C7-C8 \\sim C7A-C8A
 with sigma of 0.02
 C16-C14 \\sim C16A-C14A
 with sigma of 0.02
 C9-C8 \\sim C9A-C8A
 with sigma of 0.02
 C19-C17 \\sim C18A-C17A
 with sigma of 0.02
 C14-C15 \\sim C14A-C15A
 with sigma of 0.02
 C17-C18 \\sim C17A-C19A
 with sigma of 0.02
 Cu1-N1 \\sim Cu1-N1A
 with sigma of 0.04
 Cu1-N5 \\sim Cu1-N5A
 with sigma of 0.04
 Cu1-N2 \\sim Cu1-N2A
 with sigma of 0.04
 Cu1-N4 \\sim Cu1-N4A
 with sigma of 0.04
 Cu1-C5 \\sim Cu1-C5A
 with sigma of 0.04
 Cu1-C6 \\sim Cu1-C6A
 with sigma of 0.04
 N1-N2 \\sim N1A-N2A
 with sigma of 0.04
 N1-C3 \\sim N1A-C3A
 with sigma of 0.04
 N1-C16 \\sim N1A-C16A
 with sigma of 0.04
 N1-C15 \\sim N1A-C15A
 with sigma of 0.04
 N5-N4 \\sim N5A-N4A
 with sigma of 0.04
 N5-C13 \\sim N5A-C13A
 with sigma of 0.04
 N5-C19 \\sim N5A-C18A
 with sigma of 0.04
 N5-C18 \\sim N5A-C19A
 with sigma of 0.04
 C1-C11 \\sim C1A-C11A
 with sigma of 0.04
 C1-C3 \\sim C1A-C3A
 with sigma of 0.04
 C1-C2 \\sim C1A-C2A
 with sigma of 0.04
 C1-C14 \\sim C1A-C14A
 with sigma of 0.04
 C1-N3 \\sim C1A-N3A
 with sigma of 0.04
 C1-C4 \\sim C1A-C4A
 with sigma of 0.04
 C11-C13 \\sim C11A-C13A
 with sigma of 0.04
 C11-C12 \\sim C11A-C12A
 with sigma of 0.04
 C11-C17 \\sim C11A-C17A
 with sigma of 0.04
 C11-C10 \\sim C11A-C10A
 with sigma of 0.04
 C11-N3 \\sim C11A-N3A
 with sigma of 0.04
 N2-C2 \\sim N2A-C2A
 with sigma of 0.04
 N2-C5 \\sim N2A-C5A
 with sigma of 0.04
 N4-C12 \\sim N4A-C12A
 with sigma of 0.04
 N4-C6 \\sim N4A-C6A
 with sigma of 0.04
 C3-C4 \\sim C3A-C4A
 with sigma of 0.04
 C13-C10 \\sim C13A-C10A
 with sigma of 0.04
 C2-C14 \\sim C2A-C14A
 with sigma of 0.04
 C12-C17 \\sim C12A-C17A
 with sigma of 0.04
 C5-C6 \\sim C5A-C6A
 with sigma of 0.04
 C5-C8 \\sim C5A-C8A
 with sigma of 0.04
 C6-C8 \\sim C6A-C8A
 with sigma of 0.04
 C7-C9 \\sim C7A-C9A
 with sigma of 0.04
 C7-C10 \\sim C7A-C10A
 with sigma of 0.04
 C7-N3 \\sim C7A-N3A
 with sigma of 0.04
 C16-C15 \\sim C16A-C15A
 with sigma of 0.04
 C9-N3 \\sim C9A-N3A
 with sigma of 0.04
 C9-C4 \\sim C9A-C4A
 with sigma of 0.04
 C19-C18 \\sim C18A-C19A
 with sigma of 0.04
 C10-N3 \\sim C10A-N3A
 with sigma of 0.04
 N3-C4 \\sim N3A-C4A
 with sigma of 0.04
 Cu3-C49 \\sim Cu3A-C49A
 with sigma of 0.02
 Cu3-N13 \\sim Cu3A-N13A
 with sigma of 0.02
 Cu3-C39 \\sim Cu3A-C39A
 with sigma of 0.02
 N12-C42 \\sim N12A-C42A
 with sigma of 0.02
 N12-C39 \\sim N12A-C39A
 with sigma of 0.02
 N12-C41 \\sim N12A-C41A
 with sigma of 0.02
 N14-C49 \\sim N14A-C49A
 with sigma of 0.02
 N14-C48 \\sim N14A-C48A
 with sigma of 0.02
 N14-C51 \\sim N14A-C51A
 with sigma of 0.02
 N15-C49 \\sim N15A-C49A
 with sigma of 0.02
 N15-C50 \\sim N15A-C50A
 with sigma of 0.02
 N15-C55 \\sim N15A-C55A
 with sigma of 0.02
 C42-C43 \\sim C42A-C43A
 with sigma of 0.02
 C57-C55 \\sim C57A-C55A
 with sigma of 0.02
 C44-C48 \\sim C44A-C48A
 with sigma of 0.02
 C51-C50 \\sim C51A-C50A
 with sigma of 0.02
 N11-C39 \\sim N11A-C39A
 with sigma of 0.02
 N11-C40 \\sim N11A-C40A
 with sigma of 0.02
 N11-C52 \\sim N11A-C52A
 with sigma of 0.02
 C55-C56 \\sim C55A-C56A
 with sigma of 0.02
 C40-C41 \\sim C40A-C41A
 with sigma of 0.02
 C53-C52 \\sim C53A-C52A
 with sigma of 0.02
 C52-C54 \\sim C52A-C54A
 with sigma of 0.02
 Cu3-N12 \\sim Cu3A-N12A
 with sigma of 0.04
 Cu3-N14 \\sim Cu3A-N14A
 with sigma of 0.04
 Cu3-N15 \\sim Cu3A-N15A
 with sigma of 0.04
 Cu3-N11 \\sim Cu3A-N11A
 with sigma of 0.04
 N12-N11 \\sim N12A-N11A
 with sigma of 0.04
 N12-C40 \\sim N12A-C40A
 with sigma of 0.04
 N14-N15 \\sim N14A-N15A
 with sigma of 0.04
 N14-C50 \\sim N14A-C50A
 with sigma of 0.04
 N15-C57 \\sim N15A-C57A
 with sigma of 0.04
 N15-C51 \\sim N15A-C51A
 with sigma of 0.04
 N15-C56 \\sim N15A-C56A
 with sigma of 0.04
 C42-C39 \\sim C42A-C39A
 with sigma of 0.04
 C42-C41 \\sim C42A-C41A
 with sigma of 0.04
 C49-C48 \\sim C49A-C48A
 with sigma of 0.04
 C49-C51 \\sim C49A-C51A
 with sigma of 0.04
 C49-C50 \\sim C49A-C50A
 with sigma of 0.04
 C49-C39 \\sim C49A-C39A
 with sigma of 0.04
 C49-C55 \\sim C49A-C55A
 with sigma of 0.04
 C57-C56 \\sim C57A-C56A
 with sigma of 0.04
 C48-C51 \\sim C48A-C51A
 with sigma of 0.04
 C50-C55 \\sim C50A-C55A
 with sigma of 0.04
 N11-C53 \\sim N11A-C53A
 with sigma of 0.04
 N11-C54 \\sim N11A-C54A
 with sigma of 0.04
 N11-C41 \\sim N11A-C41A
 with sigma of 0.04
 C39-C40 \\sim C39A-C40A
 with sigma of 0.04
 C39-C52 \\sim C39A-C52A
 with sigma of 0.04
 C39-C41 \\sim C39A-C41A
 with sigma of 0.04
 C40-C52 \\sim C40A-C52A
 with sigma of 0.04
 C53-C54 \\sim C53A-C54A
 with sigma of 0.04
 Cu2-C30 \\sim Cu2A-C30A
 with sigma of 0.02
 Cu2-N8 \\sim Cu2A-N8A
 with sigma of 0.02
 Cu2-C20 \\sim Cu2A-C20A
 with sigma of 0.02
 N7-C23 \\sim N7A-C23A
 with sigma of 0.02
 N7-C22 \\sim N7A-C22A
 with sigma of 0.02
 N7-C20 \\sim N7A-C20A
 with sigma of 0.02
 N9-C30 \\sim N9A-C30A
 with sigma of 0.02
 N9-C32 \\sim N9A-C32A
 with sigma of 0.02
 N9-C29 \\sim N9A-C29A
 with sigma of 0.02
 N10-C30 \\sim N10A-C30A
 with sigma of 0.02
 N10-C31 \\sim N10A-C31A
 with sigma of 0.02
 N10-C36 \\sim N10A-C36A
 with sigma of 0.02
 C23-C24 \\sim C23A-C24A
 with sigma of 0.02
 C37-C36 \\sim C37A-C36A
 with sigma of 0.02
 N8-C25 \\sim N8A-C25A
 with sigma of 0.02
 N8-C24 \\sim N8A-C24A
 with sigma of 0.02
 C38-C36 \\sim C38A-C36A
 with sigma of 0.02
 C31-C32 \\sim C31A-C32A
 with sigma of 0.02
 N6-C21 \\sim N6A-C21A
 with sigma of 0.02
 N6-C33 \\sim N6A-C33A
 with sigma of 0.02
 N6-C20 \\sim N6A-C20A
 with sigma of 0.02
 C22-C21 \\sim C22A-C21A
 with sigma of 0.02
 C25-C26 \\sim C25A-C26A
 with sigma of 0.02
 C25-C29 \\sim C25A-C29A
 with sigma of 0.02
 C33-C34 \\sim C33A-C34A
 with sigma of 0.02
 C33-C35 \\sim C33A-C35A
 with sigma of 0.02
 C28-C24 \\sim C28A-C24A
 with sigma of 0.02
 C28-C27 \\sim C28A-C27A
 with sigma of 0.02
 C26-C27 \\sim C26A-C27A
 with sigma of 0.02
 Cu2-N7 \\sim Cu2A-N7A
 with sigma of 0.04
 Cu2-N9 \\sim Cu2A-N9A
 with sigma of 0.04
 Cu2-N10 \\sim Cu2A-N10A
 with sigma of 0.04
 Cu2-N6 \\sim Cu2A-N6A
 with sigma of 0.04
 Cu2-C25 \\sim Cu2A-C25A
 with sigma of 0.04
 Cu2-C24 \\sim Cu2A-C24A
 with sigma of 0.04
 N7-N6 \\sim N7A-N6A
 with sigma of 0.04
 N7-C21 \\sim N7A-C21A
 with sigma of 0.04
 N7-C24 \\sim N7A-C24A
 with sigma of 0.04
 N9-N10 \\sim N9A-N10A
 with sigma of 0.04
 N9-C31 \\sim N9A-C31A
 with sigma of 0.04
 N9-C25 \\sim N9A-C25A
 with sigma of 0.04
 N10-C37 \\sim N10A-C37A
 with sigma of 0.04
 N10-C38 \\sim N10A-C38A
 with sigma of 0.04
 N10-C32 \\sim N10A-C32A
 with sigma of 0.04
 C23-N8 \\sim C23A-N8A
 with sigma of 0.04
 C23-C22 \\sim C23A-C22A
 with sigma of 0.04
 C23-C28 \\sim C23A-C28A
 with sigma of 0.04
 C23-C20 \\sim C23A-C20A
 with sigma of 0.04
 C30-N8 \\sim C30A-N8A
 with sigma of 0.04
 C30-C31 \\sim C30A-C31A
 with sigma of 0.04
 C30-C32 \\sim C30A-C32A
 with sigma of 0.04
 C30-C20 \\sim C30A-C20A
 with sigma of 0.04
 C30-C29 \\sim C30A-C29A
 with sigma of 0.04
 C30-C36 \\sim C30A-C36A
 with sigma of 0.04
 C37-C38 \\sim C37A-C38A
 with sigma of 0.04
 N8-C28 \\sim N8A-C28A
 with sigma of 0.04
 N8-C20 \\sim N8A-C20A
 with sigma of 0.04
 N8-C26 \\sim N8A-C26A
 with sigma of 0.04
 N8-C29 \\sim N8A-C29A
 with sigma of 0.04
 C31-C36 \\sim C31A-C36A
 with sigma of 0.04
 C32-C29 \\sim C32A-C29A
 with sigma of 0.04
 N6-C22 \\sim N6A-C22A
 with sigma of 0.04
 N6-C34 \\sim N6A-C34A
 with sigma of 0.04
 N6-C35 \\sim N6A-C35A
 with sigma of 0.04
 C22-C20 \\sim C22A-C20A
 with sigma of 0.04
 C21-C33 \\sim C21A-C33A
 with sigma of 0.04
 C21-C20 \\sim C21A-C20A
 with sigma of 0.04
 C25-C24 \\sim C25A-C24A
 with sigma of 0.04
 C25-C27 \\sim C25A-C27A
 with sigma of 0.04
 C33-C20 \\sim C33A-C20A
 with sigma of 0.04
 C28-C26 \\sim C28A-C26A
 with sigma of 0.04
 C24-C27 \\sim C24A-C27A
 with sigma of 0.04
 C26-C29 \\sim C26A-C29A
 with sigma of 0.04
 C34-C35 \\sim C34A-C35A
 with sigma of 0.04
4. Uiso/Uaniso restraints and constraints
Cu1 \\sim N1 \\sim N1A \\sim N2 \\sim N2A \\sim N3 \\sim N3A \\sim N4 \\sim N4A
\\sim N5 \\sim N5A \\sim C1 \\sim C1A \\sim C2 \\sim C2A \\sim C3 \\sim C3A
\\sim C4 \\sim C4A \\sim C5 \\sim C5A \\sim C6 \\sim C6A \\sim C7 \\sim C7A
\\sim C8 \\sim C8A \\sim C9 \\sim C9A \\sim C10 \\sim C10A \\sim C11 \\sim C11A
\\sim C12 \\sim C12A \\sim C13 \\sim C13A \\sim C14 \\sim C14A \\sim C15 \\sim
C15A \\sim C16 \\sim C16A \\sim C17 \\sim C17A \\sim C18 \\sim C18A \\sim C19
\\sim C19A: within 2A with sigma of 0.01 and sigma for terminal atoms of 0.02
within 2A
Cu3 \\sim Cu3A \\sim N11 \\sim N11A \\sim N12 \\sim N12A \\sim N13 \\sim C43
\\sim C47 \\sim C46 \\sim C45 \\sim C44 \\sim N13A \\sim C43A \\sim C47A \\sim
C46A \\sim C45A \\sim C44A \\sim N14 \\sim N14A \\sim N15 \\sim N15A \\sim C39
\\sim C39A \\sim C40 \\sim C40A \\sim C41 \\sim C41A \\sim C42 \\sim C42A \\sim
C48 \\sim C48A \\sim C49 \\sim C49A \\sim C50 \\sim C50A \\sim C51 \\sim C51A
\\sim C52 \\sim C52A \\sim C53 \\sim C53A \\sim C54 \\sim C54A \\sim C55 \\sim
C55A \\sim C56 \\sim C56A \\sim C57 \\sim C57A: within 2A with sigma of 0.01
and sigma for terminal atoms of 0.02 within 2A
Cu2 \\sim Cu2A \\sim N6 \\sim N6A \\sim N7 \\sim N7A \\sim N8 \\sim N8A \\sim
N9 \\sim N9A \\sim N10 \\sim N10A \\sim C20 \\sim C20A \\sim C21 \\sim C21A
\\sim C22 \\sim C22A \\sim C23 \\sim C23A \\sim C24 \\sim C24A \\sim C25 \\sim
C25A \\sim C26 \\sim C26A \\sim C27 \\sim C27A \\sim C28 \\sim C28A \\sim C29
\\sim C29A \\sim C30 \\sim C30A \\sim C31 \\sim C31A \\sim C32 \\sim C32A \\sim
C33 \\sim C33A \\sim C34 \\sim C34A \\sim C35 \\sim C35A \\sim C36 \\sim C36A
\\sim C37 \\sim C37A \\sim C38 \\sim C38A: within 2A with sigma of 0.01 and
sigma for terminal atoms of 0.02 within 2A
5. Rigid body (RIGU) restrains
 Cu1, N1, N1A, N2, N2A, N3, N3A, N4, N4A, N5, N5A, C1, C1A, C2, C2A, C3, C3A,
 C4, C4A, C5, C5A, C6, C6A, C7, C7A, C8, C8A, C9, C9A, C10, C10A, C11, C11A,
 C12, C12A, C13, C13A, C14, C14A, C15, C15A, C16, C16A, C17, C17A, C18, C18A,
 C19, C19A
 with sigma for 1-2 distances of 0.001 and sigma for 1-3 distances of 0.001
 Cu3, Cu3A, N11, N11A, N12, N12A, N13, C43, C47, C46, C45, C44, N13A, C43A,
 C47A, C46A, C45A, C44A, N14, N14A, N15, N15A, C39, C39A, C40, C40A, C41, C41A,
 C42, C42A, C48, C48A, C49, C49A, C50, C50A, C51, C51A, C52, C52A, C53, C53A,
 C54, C54A, C55, C55A, C56, C56A, C57, C57A
 with sigma for 1-2 distances of 0.001 and sigma for 1-3 distances of 0.001
 Cu2, Cu2A, N6, N6A, N7, N7A, N8, N8A, N9, N9A, N10, N10A, C20, C20A, C21,
 C21A, C22, C22A, C23, C23A, C24, C24A, C25, C25A, C26, C26A, C27, C27A, C28,
 C28A, C29, C29A, C30, C30A, C31, C31A, C32, C32A, C33, C33A, C34, C34A, C35,
 C35A, C36, C36A, C37, C37A, C38, C38A
 with sigma for 1-2 distances of 0.001 and sigma for 1-3 distances of 0.001
6. Others
 Sof(N1A)=Sof(N2A)=Sof(N3A)=Sof(N4A)=Sof(N5A)=Sof(C1A)=Sof(C2A)=Sof(H2A)=
 Sof(C3A)=Sof(H3A)=Sof(C4A)=Sof(H4A)=Sof(C5A)=Sof(C6A)=Sof(C7A)=Sof(H7A)=
 Sof(C8A)=Sof(H8A)=Sof(C9A)=Sof(H9A)=Sof(C10A)=Sof(H10c)=Sof(H10d)=Sof(C11A)=
 Sof(C12A)=Sof(H12A)=Sof(C13A)=Sof(H13A)=Sof(C14A)=Sof(H14A)=Sof(C15A)=
 Sof(H15d)=Sof(H15e)=Sof(H15f)=Sof(C16A)=Sof(H16d)=Sof(H16e)=Sof(H16f)=
 Sof(C17A)=Sof(H17A)=Sof(C18A)=Sof(H18d)=Sof(H18e)=Sof(H18f)=Sof(C19A)=
 Sof(H19d)=Sof(H19e)=Sof(H19f)=1-FVAR(1)
 Sof(N1)=Sof(N2)=Sof(N3)=Sof(N4)=Sof(N5)=Sof(C1)=Sof(C2)=Sof(H2)=Sof(C3)=
 Sof(H3)=Sof(C4)=Sof(H4)=Sof(C5)=Sof(C6)=Sof(C7)=Sof(H7)=Sof(C8)=Sof(H8)=
 Sof(C9)=Sof(H9)=Sof(C10)=Sof(H10a)=Sof(H10b)=Sof(C11)=Sof(C12)=Sof(H12)=
 Sof(C13)=Sof(H13)=Sof(C14)=Sof(H14)=Sof(C15)=Sof(H15a)=Sof(H15b)=Sof(H15c)=
 Sof(C16)=Sof(H16a)=Sof(H16b)=Sof(H16c)=Sof(C17)=Sof(H17)=Sof(C18)=Sof(H18a)=
 Sof(H18b)=Sof(H18c)=Sof(C19)=Sof(H19a)=Sof(H19b)=Sof(H19c)=FVAR(1)
 Sof(Cu3A)=Sof(N11A)=Sof(N12A)=Sof(N13A)=Sof(C43A)=Sof(C47A)=Sof(H47A)=
 Sof(C46A)=Sof(H46A)=Sof(C45A)=Sof(H45A)=Sof(C44A)=Sof(N14A)=Sof(N15A)=
 Sof(C39A)=Sof(C40A)=Sof(H40A)=Sof(C41A)=Sof(H41A)=Sof(C42A)=Sof(H42A)=
 Sof(C48A)=Sof(H48c)=Sof(H48d)=Sof(C49A)=Sof(C50A)=Sof(H50A)=Sof(C51A)=
 Sof(H51A)=Sof(C52A)=Sof(H52A)=Sof(C53A)=Sof(H53d)=Sof(H53e)=Sof(H53f)=
 Sof(C54A)=Sof(H54d)=Sof(H54e)=Sof(H54f)=Sof(C55A)=Sof(H55A)=Sof(C56A)=
 Sof(H56d)=Sof(H56e)=Sof(H56f)=Sof(C57A)=Sof(H57d)=Sof(H57e)=Sof(H57f)=1-FVAR(2)
 Sof(Cu3)=Sof(N11)=Sof(N12)=Sof(N13)=Sof(C43)=Sof(C47)=Sof(H47)=Sof(C46)=
 Sof(H46)=Sof(C45)=Sof(H45)=Sof(C44)=Sof(N14)=Sof(N15)=Sof(C39)=Sof(C40)=
 Sof(H40)=Sof(C41)=Sof(H41)=Sof(C42)=Sof(H42)=Sof(C48)=Sof(H48a)=Sof(H48b)=
 Sof(C49)=Sof(C50)=Sof(H50)=Sof(C51)=Sof(H51)=Sof(C52)=Sof(H52)=Sof(C53)=
 Sof(H53a)=Sof(H53b)=Sof(H53c)=Sof(C54)=Sof(H54a)=Sof(H54b)=Sof(H54c)=Sof(C55)=
 Sof(H55)=Sof(C56)=Sof(H56a)=Sof(H56b)=Sof(H56c)=Sof(C57)=Sof(H57a)=Sof(H57b)=
 Sof(H57c)=FVAR(2)
 Sof(Cu2A)=Sof(N6A)=Sof(N7A)=Sof(N8A)=Sof(N9A)=Sof(N10A)=Sof(C20A)=Sof(C21A)=
 Sof(H21A)=Sof(C22A)=Sof(H22A)=Sof(C23A)=Sof(H23A)=Sof(C24A)=Sof(C25A)=
 Sof(C26A)=Sof(H26A)=Sof(C27A)=Sof(H27A)=Sof(C28A)=Sof(H28A)=Sof(C29A)=
 Sof(H29c)=Sof(H29d)=Sof(C30A)=Sof(C31A)=Sof(H31A)=Sof(C32A)=Sof(H32A)=
 Sof(C33A)=Sof(H33A)=Sof(C34A)=Sof(H34d)=Sof(H34e)=Sof(H34f)=Sof(C35A)=
 Sof(H35d)=Sof(H35e)=Sof(H35f)=Sof(C36A)=Sof(H36A)=Sof(C37A)=Sof(H37d)=
 Sof(H37e)=Sof(H37f)=Sof(C38A)=Sof(H38d)=Sof(H38e)=Sof(H38f)=1-FVAR(3)
 Sof(Cu2)=Sof(N6)=Sof(N7)=Sof(N8)=Sof(N9)=Sof(N10)=Sof(C20)=Sof(C21)=Sof(H21)=
 Sof(C22)=Sof(H22)=Sof(C23)=Sof(H23)=Sof(C24)=Sof(C25)=Sof(C26)=Sof(H26)=
 Sof(C27)=Sof(H27)=Sof(C28)=Sof(H28)=Sof(C29)=Sof(H29a)=Sof(H29b)=Sof(C30)=
 Sof(C31)=Sof(H31)=Sof(C32)=Sof(H32)=Sof(C33)=Sof(H33)=Sof(C34)=Sof(H34a)=
 Sof(H34b)=Sof(H34c)=Sof(C35)=Sof(H35a)=Sof(H35b)=Sof(H35c)=Sof(C36)=Sof(H36)=
 Sof(C37)=Sof(H37a)=Sof(H37b)=Sof(H37c)=Sof(C38)=Sof(H38a)=Sof(H38b)=Sof(H38c)=
 FVAR(3)
7.a Ternary CH refined with riding coordinates:
 C14(H14), C14A(H14A), C17(H17), C17A(H17A), C33(H33), C33A(H33A), C36(H36),
 C36A(H36A), C52(H52), C52A(H52A), C55(H55), C55A(H55A)
7.b Secondary CH2 refined with riding coordinates:
 C10(H10a,H10b), C10A(H10c,H10d), C29(H29a,H29b), C29A(H29c,H29d), C48(H48a,
 H48b), C48A(H48c,H48d)
7.c Aromatic/amide H refined with riding coordinates:
 C2(H2), C2A(H2A), C3(H3), C3A(H3A), C4(H4), C4A(H4A), C7(H7), C7A(H7A),
 C8(H8), C8A(H8A), C9(H9), C9A(H9A), C12(H12), C12A(H12A), C13(H13), C13A(H13A),
  C21(H21), C21A(H21A), C22(H22), C22A(H22A), C23(H23), C23A(H23A), C26(H26),
 C26A(H26A), C27(H27), C27A(H27A), C28(H28), C28A(H28A), C31(H31), C31A(H31A),
 C32(H32), C32A(H32A), C47(H47), C46(H46), C45(H45), C47A(H47A), C46A(H46A),
 C45A(H45A), C40(H40), C40A(H40A), C41(H41), C41A(H41A), C42(H42), C42A(H42A),
 C50(H50), C50A(H50A), C51(H51), C51A(H51A)
7.d Fitted hexagon refined as free rotating group:
 N13(C43,C47,C46,C45,C44), N13A(C43A,C47A,C46A,C45A,C44A)
7.e Idealised Me refined as rotating group:
 C15(H15a,H15b,H15c), C15A(H15d,H15e,H15f), C16(H16a,H16b,H16c), C16A(H16d,
 H16e,H16f), C18(H18a,H18b,H18c), C18A(H18d,H18e,H18f), C19(H19a,H19b,H19c),
 C19A(H19d,H19e,H19f), C34(H34a,H34b,H34c), C34A(H34d,H34e,H34f), C35(H35a,H35b,
 H35c), C35A(H35d,H35e,H35f), C37(H37a,H37b,H37c), C37A(H37d,H37e,H37f),
 C38(H38a,H38b,H38c), C38A(H38d,H38e,H38f), C53(H53a,H53b,H53c), C53A(H53d,H53e,
 H53f), C54(H54a,H54b,H54c), C54A(H54d,H54e,H54f), C56(H56a,H56b,H56c),
 C56A(H56d,H56e,H56f), C57(H57a,H57b,H57c), C57A(H57d,H57e,H57f)
;
_atom_sites_solution_hydrogens   geom
_atom_sites_solution_primary     direct
_atom_sites_solution_secondary   ?
loop_
_atom_site_label
_atom_site_type_symbol
_atom_site_fract_x
_atom_site_fract_y
_atom_site_fract_z
_atom_site_U_iso_or_equiv
_atom_site_adp_type
_atom_site_occupancy
_atom_site_site_symmetry_order
_atom_site_calc_flag
_atom_site_refinement_flags_posn
_atom_site_refinement_flags_adp
_atom_site_refinement_flags_occupancy
_atom_site_disorder_assembly
_atom_site_disorder_group
Cu1 Cu 0.93322(11) 0.33347(12) 0.58539(3) 0.0759(3) Uani 1 1 d D U . . .
N1 N 1.156(4) 0.604(4) 0.5527(11) 0.059(2) Uani 0.482(9) 1 d D U P A 1
N1A N 0.886(3) 0.063(4) 0.6180(10) 0.060(3) Uani 0.518(9) 1 d D U P A 2
N2 N 0.9779(17) 0.6097(17) 0.5722(4) 0.060(3) Uani 0.482(9) 1 d D U P A 1
N2A N 0.7014(19) 0.0560(16) 0.5981(4) 0.064(3) Uani 0.518(9) 1 d D U P A 2
N3 N 0.7269(12) 0.3124(12) 0.5796(3) 0.0489(19) Uani 0.482(9) 1 d D U P A 1
N3A N 0.7464(11) 0.3542(13) 0.5910(3) 0.056(2) Uani 0.518(9) 1 d D U P A 2
N4 N 0.7091(18) 0.0283(16) 0.5924(4) 0.052(2) Uani 0.482(9) 1 d D U P A 1
N4A N 1.0135(15) 0.6384(15) 0.5782(3) 0.055(2) Uani 0.518(9) 1 d D U P A 2
N5 N 0.901(3) 0.069(4) 0.6181(11) 0.055(3) Uani 0.482(9) 1 d D U P A 1
N5A N 1.166(4) 0.598(4) 0.5528(10) 0.057(2) Uani 0.518(9) 1 d D U P A 2
C1 C 1.057(3) 0.5431(19) 0.5726(7) 0.060(3) Uani 0.482(9) 1 d D U P A 1
C1A C 0.847(3) 0.125(2) 0.5988(8) 0.063(3) Uani 0.518(9) 1 d D U P A 2
C2 C 1.172(3) 0.740(3) 0.5436(7) 0.062(3) Uani 0.482(9) 1 d D U P A 1
H2 H 1.240799 0.808851 0.529666 0.074 Uiso 0.482(9) 1 calc R U P A 1
C2A C 0.767(2) -0.073(3) 0.6270(7) 0.062(4) Uani 0.518(9) 1 d D U P A 2
H2A H 0.767727 -0.142195 0.640661 0.074 Uiso 0.518(9) 1 calc R U P A 2
C3 C 1.065(2) 0.748(3) 0.5594(7) 0.061(3) Uani 0.482(9) 1 d D U P A 1
H3 H 1.052812 0.830445 0.561406 0.073 Uiso 0.482(9) 1 calc R U P A 1
C3A C 0.651(3) -0.081(3) 0.6116(7) 0.064(4) Uani 0.518(9) 1 d D U P A 2
H3A H 0.556291 -0.162659 0.610196 0.077 Uiso 0.518(9) 1 calc R U P A 2
C4 C 0.8432(16) 0.5754(14) 0.5833(3) 0.059(2) Uani 0.482(9) 1 d D U P A 1
H4 H 0.832297 0.654197 0.590323 0.071 Uiso 0.482(9) 1 calc R U P A 1
C4A C 0.6024(15) 0.0917(15) 0.5871(3) 0.064(2) Uani 0.518(9) 1 d D U P A 2
H4A H 0.513241 0.013499 0.579650 0.077 Uiso 0.518(9) 1 calc R U P A 2
C5 C 0.7186(16) 0.4344(15) 0.5855(3) 0.051(2) Uani 0.482(9) 1 d D U P A 1
C5A C 0.6180(16) 0.2331(15) 0.5855(3) 0.058(2) Uani 0.518(9) 1 d D U P A 2
C6 C 0.5975(15) 0.1802(15) 0.5800(3) 0.048(2) Uani 0.482(9) 1 d D U P A 1
C6A C 0.7518(15) 0.4880(15) 0.5907(3) 0.056(2) Uani 0.518(9) 1 d D U P A 2
C7 C 0.4627(17) 0.1634(17) 0.5843(3) 0.056(2) Uani 0.482(9) 1 d D U P A 1
H7 H 0.377580 0.070202 0.584150 0.068 Uiso 0.482(9) 1 calc R U P A 1
C7A C 0.6318(15) 0.5018(18) 0.5866(3) 0.064(2) Uani 0.518(9) 1 d D U P A 2
H7A H 0.638314 0.594334 0.587049 0.077 Uiso 0.518(9) 1 calc R U P A 2
C8 C 0.4561(16) 0.2934(16) 0.5891(3) 0.053(2) Uani 0.482(9) 1 d D U P A 1
H8 H 0.364454 0.287598 0.591698 0.064 Uiso 0.482(9) 1 calc R U P A 1
C8A C 0.4968(16) 0.3727(17) 0.5817(3) 0.062(2) Uani 0.518(9) 1 d D U P A 2
H8A H 0.411579 0.379227 0.578816 0.075 Uiso 0.518(9) 1 calc R U P A 2
C9 C 0.5831(18) 0.4284(17) 0.5901(3) 0.056(2) Uani 0.482(9) 1 d D U P A 1
H9 H 0.579289 0.514614 0.593671 0.067 Uiso 0.482(9) 1 calc R U P A 1
C9A C 0.4865(16) 0.2373(18) 0.5810(3) 0.063(2) Uani 0.518(9) 1 d D U P A 2
H9A H 0.396036 0.151034 0.577616 0.076 Uiso 0.518(9) 1 calc R U P A 2
C10 C 0.6108(15) 0.0494(13) 0.5710(3) 0.052(2) Uani 0.482(9) 1 d D U P A 1
H10A H 0.513200 -0.038781 0.571293 0.063 Uiso 0.482(9) 1 calc R U P A 1
H10B H 0.649150 0.062635 0.549682 0.063 Uiso 0.482(9) 1 calc R U P A 1
C10A C 0.8951(13) 0.6176(13) 0.6000(3) 0.058(2) Uani 0.518(9) 1 d D U P A 2
H10C H 0.886040 0.705933 0.600044 0.069 Uiso 0.518(9) 1 calc R U P A 2
H10D H 0.920430 0.602842 0.621174 0.069 Uiso 0.518(9) 1 calc R U P A 2
C11 C 0.851(3) 0.148(2) 0.5998(9) 0.059(3) Uani 0.482(9) 1 d D U P A 1
C11A C 1.035(2) 0.5179(19) 0.5703(6) 0.060(3) Uani 0.518(9) 1 d D U P A 2
C12 C 0.796(2) -0.068(3) 0.6236(7) 0.052(3) Uani 0.482(9) 1 d D U P A 1
H12 H 0.807447 -0.138135 0.635214 0.063 Uiso 0.482(9) 1 calc R U P A 1
C12A C 1.198(2) 0.736(3) 0.5468(6) 0.056(3) Uani 0.518(9) 1 d D U P A 2
H12A H 1.277151 0.804909 0.534808 0.067 Uiso 0.518(9) 1 calc R U P A 2
C13 C 0.675(3) -0.091(3) 0.6103(8) 0.054(3) Uani 0.482(9) 1 d D U P A 1
H13 H 0.581127 -0.173882 0.612692 0.064 Uiso 0.482(9) 1 calc R U P A 1
C13A C 1.098(2) 0.758(2) 0.5606(7) 0.056(3) Uani 0.518(9) 1 d D U P A 2
H13A H 1.088539 0.841798 0.558606 0.067 Uiso 0.518(9) 1 calc R U P A 2
C14 C 1.238(4) 0.541(4) 0.5378(8) 0.064(3) Uani 0.482(9) 1 d D U P A 1
H14 H 1.197062 0.441141 0.546492 0.077 Uiso 0.482(9) 1 calc R U P A 1
C14A C 1.030(3) 0.126(3) 0.6330(8) 0.065(3) Uani 0.518(9) 1 d D U P A 2
H14A H 1.089921 0.226212 0.624256 0.078 Uiso 0.518(9) 1 calc R U P A 2
C15 C 1.395(3) 0.625(4) 0.5485(6) 0.076(5) Uani 0.482(9) 1 d D U P A 1
H15A H 1.439896 0.725696 0.540928 0.114 Uiso 0.482(9) 1 calc R U P A 1
H15B H 1.447974 0.579204 0.540297 0.114 Uiso 0.482(9) 1 calc R U P A 1
H15C H 1.398115 0.625571 0.571100 0.114 Uiso 0.482(9) 1 calc R U P A 1
C15A C 1.104(4) 0.042(4) 0.6231(6) 0.076(5) Uani 0.518(9) 1 d D U P A 2
H15D H 1.049640 -0.057671 0.631284 0.113 Uiso 0.518(9) 1 calc R U P A 2
H15E H 1.203592 0.089585 0.631176 0.113 Uiso 0.518(9) 1 calc R U P A 2
H15F H 1.106427 0.038250 0.600510 0.113 Uiso 0.518(9) 1 calc R U P A 2
C16 C 1.208(5) 0.522(3) 0.5038(7) 0.071(6) Uani 0.482(9) 1 d D U P A 1
H16A H 1.103120 0.464917 0.500262 0.107 Uiso 0.482(9) 1 calc R U P A 1
H16B H 1.254832 0.470206 0.494926 0.107 Uiso 0.482(9) 1 calc R U P A 1
H16C H 1.247587 0.617113 0.493921 0.107 Uiso 0.482(9) 1 calc R U P A 1
C16A C 1.018(4) 0.145(3) 0.6670(7) 0.078(6) Uani 0.518(9) 1 d D U P A 2
H16D H 0.981360 0.212606 0.670315 0.117 Uiso 0.518(9) 1 calc R U P A 2
H16E H 1.114245 0.185180 0.676619 0.117 Uiso 0.518(9) 1 calc R U P A 2
H16F H 0.951113 0.051124 0.676365 0.117 Uiso 0.518(9) 1 calc R U P A 2
C17 C 1.049(3) 0.139(3) 0.6302(8) 0.060(3) Uani 0.482(9) 1 d D U P A 1
H17 H 1.115270 0.226297 0.617475 0.072 Uiso 0.482(9) 1 calc R U P A 1
C17A C 1.243(3) 0.527(3) 0.5404(8) 0.060(3) Uani 0.518(9) 1 d D U P A 2
H17A H 1.221823 0.439940 0.553094 0.072 Uiso 0.518(9) 1 calc R U P A 2
C18 C 1.107(4) 0.030(4) 0.6315(6) 0.068(5) Uani 0.482(9) 1 d D U P A 1
H18A H 1.041688 -0.054077 0.644025 0.103 Uiso 0.482(9) 1 calc R U P A 1
H18B H 1.204733 0.078380 0.640703 0.103 Uiso 0.482(9) 1 calc R U P A 1
H18C H 1.112345 -0.001735 0.610496 0.103 Uiso 0.482(9) 1 calc R U P A 1
C18A C 1.195(4) 0.482(3) 0.5065(6) 0.067(5) Uani 0.518(9) 1 d D U P A 2
H18D H 1.089029 0.420880 0.505635 0.101 Uiso 0.518(9) 1 calc R U P A 2
H18E H 1.240410 0.428341 0.498388 0.101 Uiso 0.518(9) 1 calc R U P A 2
H18F H 1.225198 0.569767 0.493923 0.101 Uiso 0.518(9) 1 calc R U P A 2
C19 C 1.048(3) 0.182(3) 0.6642(7) 0.062(5) Uani 0.482(9) 1 d D U P A 1
H19A H 0.998493 0.239327 0.665688 0.092 Uiso 0.482(9) 1 calc R U P A 1
H19B H 1.148062 0.241049 0.671693 0.092 Uiso 0.482(9) 1 calc R U P A 1
H19C H 0.996236 0.094575 0.676886 0.092 Uiso 0.482(9) 1 calc R U P A 1
C19A C 1.409(2) 0.634(4) 0.5392(5) 0.069(4) Uani 0.518(9) 1 d D U P A 2
H19D H 1.428898 0.720479 0.527278 0.104 Uiso 0.518(9) 1 calc R U P A 2
H19E H 1.457788 0.586549 0.529386 0.104 Uiso 0.518(9) 1 calc R U P A 2
H19F H 1.446865 0.663332 0.560281 0.104 Uiso 0.518(9) 1 calc R U P A 2
Cu2 Cu 0.0567(3) 0.7610(4) 0.46503(6) 0.0527(6) Uani 0.529(7) 1 d D U P B 1
Cu2A Cu 0.0339(5) 0.8094(5) 0.46757(7) 0.0728(11) Uani 0.471(7) 1 d D U P B 2
N6 N 0.0734(14) 1.0051(15) 0.5028(3) 0.065(2) Uani 0.529(7) 1 d D U P B 1
N6A N 0.0286(16) 1.0300(17) 0.5092(3) 0.073(3) Uani 0.471(7) 1 d D U P B 2
N7 N 0.2783(14) 1.0098(15) 0.4969(3) 0.066(2) Uani 0.529(7) 1 d D U P B 1
N7A N 0.2384(15) 1.0509(16) 0.5035(3) 0.064(2) Uani 0.471(7) 1 d D U P B 2
N8 N 0.2587(11) 0.7852(15) 0.4523(3) 0.065(2) Uani 0.529(7) 1 d D U P B 1
N8A N 0.2468(14) 0.8503(18) 0.4568(3) 0.074(3) Uani 0.471(7) 1 d D U P B 2
N9 N -0.0040(14) 0.5077(18) 0.4310(3) 0.068(2) Uani 0.529(7) 1 d D U P B 1
N9A N 0.0104(17) 0.576(2) 0.4290(4) 0.084(3) Uani 0.471(7) 1 d D U P B 2
N10 N -0.1978(17) 0.4597(17) 0.4586(5) 0.073(2) Uani 0.529(7) 1 d D U P B 1
N10A N -0.174(2) 0.484(2) 0.4573(6) 0.081(3) Uani 0.471(7) 1 d D U P B 2
C20 C 0.1335(14) 0.9310(16) 0.4884(3) 0.060(2) Uani 0.529(7) 1 d D U P B 1
C20A C 0.0981(18) 0.969(2) 0.4943(4) 0.070(3) Uani 0.471(7) 1 d D U P B 2
C21 C 0.1753(18) 1.1197(18) 0.5203(4) 0.075(3) Uani 0.529(7) 1 d D U P B 1
H21 H 0.158677 1.183740 0.532710 0.091 Uiso 0.529(7) 1 calc R U P B 1
C21A C 0.1208(19) 1.1430(18) 0.5284(4) 0.073(3) Uani 0.471(7) 1 d D U P B 2
H21A H 0.096583 1.199250 0.541608 0.087 Uiso 0.471(7) 1 calc R U P B 2
C22 C 0.3013(17) 1.1231(18) 0.5164(4) 0.076(3) Uani 0.529(7) 1 d D U P B 1
H22 H 0.391485 1.191296 0.525510 0.092 Uiso 0.529(7) 1 calc R U P B 1
C22A C 0.251(2) 1.1557(19) 0.5244(4) 0.069(3) Uani 0.471(7) 1 d D U P B 2
H22A H 0.337804 1.225356 0.534280 0.083 Uiso 0.471(7) 1 calc R U P B 2
C23 C 0.3891(16) 0.980(2) 0.4884(4) 0.071(2) Uani 0.529(7) 1 d D U P B 1
H23 H 0.481127 1.039813 0.497805 0.085 Uiso 0.529(7) 1 calc R U P B 1
C23A C 0.361(2) 1.032(2) 0.4970(3) 0.065(3) Uani 0.471(7) 1 d D U P B 2
H23A H 0.445986 1.088266 0.508947 0.077 Uiso 0.471(7) 1 calc R U P B 2
C24 C 0.3814(14) 0.878(2) 0.4688(3) 0.071(2) Uani 0.529(7) 1 d D U P B 1
C24A C 0.3659(17) 0.942(2) 0.4755(4) 0.071(3) Uani 0.471(7) 1 d D U P B 2
C25 C 0.2644(14) 0.685(2) 0.4332(3) 0.071(2) Uani 0.529(7) 1 d D U P B 1
C25A C 0.2725(16) 0.765(2) 0.4364(4) 0.078(3) Uani 0.471(7) 1 d D U P B 2
C26 C 0.3796(15) 0.662(2) 0.4285(3) 0.079(3) Uani 0.529(7) 1 d D U P B 1
H26 H 0.373411 0.586050 0.415690 0.095 Uiso 0.529(7) 1 calc R U P B 1
C26A C 0.3980(16) 0.761(2) 0.4321(4) 0.084(3) Uani 0.471(7) 1 d D U P B 2
H26A H 0.405086 0.701896 0.416416 0.101 Uiso 0.471(7) 1 calc R U P B 2
C27 C 0.5085(16) 0.760(2) 0.4447(4) 0.083(3) Uani 0.529(7) 1 d D U P B 1
H27 H 0.594318 0.754651 0.442187 0.100 Uiso 0.529(7) 1 calc R U P B 1
C27A C 0.519(2) 0.849(3) 0.4521(4) 0.084(3) Uani 0.471(7) 1 d D U P B 2
H27A H 0.606743 0.846341 0.450845 0.100 Uiso 0.471(7) 1 calc R U P B 2
C28 C 0.5095(18) 0.862(2) 0.4634(4) 0.080(3) Uani 0.529(7) 1 d D U P B 1
H28 H 0.597509 0.926895 0.473776 0.095 Uiso 0.529(7) 1 calc R U P B 1
C28A C 0.5017(17) 0.936(2) 0.4730(4) 0.079(3) Uani 0.471(7) 1 d D U P B 2
H28A H 0.580110 0.994701 0.486514 0.095 Uiso 0.471(7) 1 calc R U P B 2
C29 C 0.1280(14) 0.590(2) 0.4134(3) 0.076(3) Uani 0.529(7) 1 d D U P B 1
H29A H 0.113996 0.653797 0.398784 0.091 Uiso 0.529(7) 1 calc R U P B 1
H29B H 0.145304 0.521729 0.401076 0.091 Uiso 0.529(7) 1 calc R U P B 1
C29A C 0.1448(17) 0.680(2) 0.4136(4) 0.084(4) Uani 0.471(7) 1 d D U P B 2
H29C H 0.127723 0.749527 0.401717 0.101 Uiso 0.471(7) 1 calc R U P B 2
H29D H 0.172460 0.626816 0.398687 0.101 Uiso 0.471(7) 1 calc R U P B 2
C30 C -0.0638(15) 0.5673(16) 0.4495(4) 0.064(3) Uani 0.529(7) 1 d D U P B 1
C30A C -0.0611(19) 0.6180(19) 0.4493(5) 0.079(3) Uani 0.471(7) 1 d D U P B 2
C31 C -0.2168(19) 0.3301(19) 0.4478(4) 0.077(3) Uani 0.529(7) 1 d D U P B 1
H31 H -0.297471 0.236386 0.451881 0.093 Uiso 0.529(7) 1 calc R U P B 1
C31A C -0.173(2) 0.371(2) 0.4422(5) 0.085(3) Uani 0.471(7) 1 d D U P B 2
H31A H -0.244916 0.271246 0.443721 0.102 Uiso 0.471(7) 1 calc R U P B 2
C32 C -0.0992(19) 0.360(2) 0.4303(4) 0.076(3) Uani 0.529(7) 1 d D U P B 1
H32 H -0.084801 0.290878 0.419318 0.091 Uiso 0.529(7) 1 calc R U P B 1
C32A C -0.054(2) 0.425(3) 0.4252(4) 0.084(3) Uani 0.471(7) 1 d D U P B 2
H32A H -0.020480 0.373575 0.413017 0.101 Uiso 0.471(7) 1 calc R U P B 2
C33 C -0.0771(16) 0.9667(17) 0.4993(3) 0.068(3) Uani 0.529(7) 1 d D U P B 1
H33 H -0.116652 0.896813 0.481652 0.082 Uiso 0.529(7) 1 calc R U P B 1
C33A C -0.1247(19) 0.979(2) 0.5070(5) 0.085(3) Uani 0.471(7) 1 d D U P B 2
H33A H -0.161122 0.922920 0.487325 0.102 Uiso 0.471(7) 1 calc R U P B 2
C34 C -0.166(2) 0.889(3) 0.5269(5) 0.084(5) Uani 0.529(7) 1 d D U P B 1
H34A H -0.123873 0.948448 0.545363 0.126 Uiso 0.529(7) 1 calc R U P B 1
H34B H -0.168428 0.795921 0.529349 0.126 Uiso 0.529(7) 1 calc R U P B 1
H34C H -0.265858 0.870213 0.524057 0.126 Uiso 0.529(7) 1 calc R U P B 1
C34A C -0.203(3) 0.875(3) 0.5339(7) 0.098(6) Uani 0.471(7) 1 d D U P B 2
H34D H -0.170781 0.927668 0.553514 0.147 Uiso 0.471(7) 1 calc R U P B 2
H34E H -0.180636 0.795637 0.533756 0.147 Uiso 0.471(7) 1 calc R U P B 2
H34F H -0.308391 0.833771 0.531734 0.147 Uiso 0.471(7) 1 calc R U P B 2
C35 C -0.092(2) 1.098(2) 0.4903(5) 0.095(4) Uani 0.529(7) 1 d D U P B 1
H35A H -0.192956 1.064756 0.484514 0.143 Uiso 0.529(7) 1 calc R U P B 1
H35B H -0.028011 1.147740 0.472723 0.143 Uiso 0.529(7) 1 calc R U P B 1
H35C H -0.064350 1.164680 0.507840 0.143 Uiso 0.529(7) 1 calc R U P B 1
C35A C -0.151(3) 1.110(3) 0.5057(8) 0.123(6) Uani 0.471(7) 1 d D U P B 2
H35D H -0.223100 1.092877 0.489714 0.184 Uiso 0.471(7) 1 calc R U P B 2
H35E H -0.059531 1.198732 0.500875 0.184 Uiso 0.471(7) 1 calc R U P B 2
H35F H -0.187099 1.121225 0.525797 0.184 Uiso 0.471(7) 1 calc R U P B 2
C36 C -0.295(2) 0.491(3) 0.4794(4) 0.074(3) Uani 0.529(7) 1 d D U P B 1
H36 H -0.258440 0.597839 0.478899 0.089 Uiso 0.529(7) 1 calc R U P B 1
C36A C -0.292(2) 0.459(3) 0.4797(5) 0.088(4) Uani 0.471(7) 1 d D U P B 2
H36A H -0.357141 0.356703 0.472641 0.106 Uiso 0.471(7) 1 calc R U P B 2
C37 C -0.4453(13) 0.4134(13) 0.4668(3) 0.052(2) Uani 0.529(7) 1 d D U P B 1
H37A H -0.478255 0.309430 0.464940 0.078 Uiso 0.529(7) 1 calc R U P B 1
H37B H -0.446324 0.452807 0.446392 0.078 Uiso 0.529(7) 1 calc R U P B 1
H37C H -0.510305 0.426802 0.480744 0.078 Uiso 0.529(7) 1 calc R U P B 1
C37A C -0.374(3) 0.512(3) 0.4648(5) 0.100(4) Uani 0.471(7) 1 d D U P B 2
H37D H -0.319036 0.619051 0.464750 0.150 Uiso 0.471(7) 1 calc R U P B 2
H37E H -0.466029 0.478836 0.475881 0.150 Uiso 0.471(7) 1 calc R U P B 2
H37F H -0.394380 0.476726 0.443498 0.150 Uiso 0.471(7) 1 calc R U P B 2
C38 C -0.277(4) 0.451(4) 0.5111(5) 0.083(6) Uani 0.529(7) 1 d D U P B 1
H38A H -0.344401 0.462243 0.524916 0.125 Uiso 0.529(7) 1 calc R U P B 1
H38B H -0.177211 0.514909 0.518002 0.125 Uiso 0.529(7) 1 calc R U P B 1
H38C H -0.299435 0.349904 0.511431 0.125 Uiso 0.529(7) 1 calc R U P B 1
C38A C -0.272(5) 0.415(5) 0.5098(6) 0.091(7) Uani 0.471(7) 1 d D U P B 2
H38D H -0.325363 0.437977 0.525055 0.136 Uiso 0.471(7) 1 calc R U P B 2
H38E H -0.167989 0.467116 0.514984 0.136 Uiso 0.471(7) 1 calc R U P B 2
H38F H -0.308040 0.310133 0.509821 0.136 Uiso 0.471(7) 1 calc R U P B 2
Cu3 Cu 0.2771(2) 0.3716(3) 0.37240(6) 0.0524(6) Uani 0.544(6) 1 d D U P C 1
Cu3A Cu 0.2993(5) 0.4435(7) 0.36979(7) 0.0705(10) Uani 0.456(6) 1 d D U P C 2
N11 N 0.2610(13) 0.5992(17) 0.3344(3) 0.064(2) Uani 0.544(6) 1 d D U P C 1
N11A N 0.3065(17) 0.670(2) 0.3276(4) 0.073(3) Uani 0.456(6) 1 d D U P C 2
N12 N 0.0557(14) 0.3985(18) 0.3403(3) 0.066(2) Uani 0.544(6) 1 d D U P C 1
N12A N 0.0953(15) 0.4784(19) 0.3336(3) 0.059(2) Uani 0.456(6) 1 d D U P C 2
N13 N 0.0737(8) 0.1901(10) 0.3853(2) 0.069(2) Uani 0.544(6) 1 d DG U P C 1
C43 C -0.0511(10) 0.1586(11) 0.3689(2) 0.072(2) Uani 0.544(6) 1 d DG U P C 1
C47 C -0.1761(8) 0.0237(13) 0.3721(2) 0.083(3) Uani 0.544(6) 1 d G U P C 1
H47 H -0.261348 0.002173 0.360869 0.099 Uiso 0.544(6) 1 calc R U P C 1
C46 C -0.1763(9) -0.0797(11) 0.3919(3) 0.086(3) Uani 0.544(6) 1 d G U P C 1
H46 H -0.261736 -0.171882 0.394088 0.103 Uiso 0.544(6) 1 calc R U P C 1
C45 C -0.0515(11) -0.0482(11) 0.4083(2) 0.089(3) Uani 0.544(6) 1 d G U P C 1
H45 H -0.051682 -0.118865 0.421808 0.106 Uiso 0.544(6) 1 calc R U P C 1
C44 C 0.0735(9) 0.0867(12) 0.4051(2) 0.078(3) Uani 0.544(6) 1 d DG U P C 1
N13A N 0.0802(9) 0.2626(12) 0.3804(2) 0.066(2) Uani 0.456(6) 1 d DG U P C 2
C43A C -0.0360(11) 0.2377(13) 0.3615(2) 0.064(3) Uani 0.456(6) 1 d DG U P C 2
C47A C -0.1677(9) 0.1084(15) 0.3641(2) 0.078(3) Uani 0.456(6) 1 d G U P C 2
H47A H -0.247168 0.091355 0.351244 0.093 Uiso 0.456(6) 1 calc R U P C 2
C46A C -0.1831(10) 0.0041(13) 0.3855(3) 0.078(3) Uani 0.456(6) 1 d G U P C 2
H46A H -0.273046 -0.084296 0.387287 0.093 Uiso 0.456(6) 1 calc R U P C 2
C45A C -0.0668(12) 0.0290(13) 0.4044(3) 0.079(3) Uani 0.456(6) 1 d G U P C 2
H45A H -0.077289 -0.042309 0.418989 0.095 Uiso 0.456(6) 1 calc R U P C 2
C44A C 0.0649(10) 0.1583(14) 0.4018(2) 0.070(3) Uani 0.456(6) 1 d DG U P C 2
N14 N 0.3336(15) 0.1774(15) 0.4067(3) 0.066(2) Uani 0.544(6) 1 d D U P C 1
N14A N 0.3267(16) 0.239(2) 0.4086(3) 0.072(3) Uani 0.456(6) 1 d D U P C 2
N15 N 0.5193(14) 0.3031(15) 0.3786(4) 0.063(2) Uani 0.544(6) 1 d D U P C 1
N15A N 0.5223(17) 0.3514(19) 0.3803(4) 0.065(3) Uani 0.456(6) 1 d D U P C 2
C39 C 0.2001(14) 0.4643(19) 0.3493(3) 0.062(2) Uani 0.544(6) 1 d D U P C 1
C39A C 0.2353(18) 0.537(2) 0.3430(4) 0.066(3) Uani 0.456(6) 1 d D U P C 2
C40 C 0.1598(17) 0.614(2) 0.3171(3) 0.071(2) Uani 0.544(6) 1 d D U P C 1
H40 H 0.175975 0.695113 0.304997 0.085 Uiso 0.544(6) 1 calc R U P C 1
C40A C 0.2154(19) 0.690(2) 0.3082(4) 0.072(3) Uani 0.456(6) 1 d D U P C 2
H40A H 0.240072 0.768998 0.294409 0.086 Uiso 0.456(6) 1 calc R U P C 2
C41 C 0.0336(17) 0.489(2) 0.3209(4) 0.075(3) Uani 0.544(6) 1 d D U P C 1
H41 H -0.056563 0.466022 0.311716 0.090 Uiso 0.544(6) 1 calc R U P C 1
C41A C 0.083(2) 0.573(2) 0.3132(4) 0.068(3) Uani 0.456(6) 1 d D U P C 2
H41A H -0.004951 0.557365 0.304188 0.081 Uiso 0.456(6) 1 calc R U P C 2
C42 C -0.0555(15) 0.257(2) 0.3485(4) 0.073(3) Uani 0.544(6) 1 d D U P C 1
H42 H -0.146423 0.224478 0.338620 0.088 Uiso 0.544(6) 1 calc R U P C 1
C42A C -0.0274(19) 0.339(2) 0.3403(4) 0.061(3) Uani 0.456(6) 1 d D U P C 2
H42A H -0.113279 0.312790 0.328851 0.073 Uiso 0.456(6) 1 calc R U P C 2
C48 C 0.2029(15) 0.130(2) 0.4241(3) 0.078(3) Uani 0.544(6) 1 d D U P C 1
H48A H 0.216188 0.209411 0.438122 0.093 Uiso 0.544(6) 1 calc R U P C 1
H48B H 0.186451 0.046269 0.437155 0.093 Uiso 0.544(6) 1 calc R U P C 1
C48A C 0.1897(17) 0.204(2) 0.4233(4) 0.075(3) Uani 0.456(6) 1 d D U P C 2
H48C H 0.203664 0.290544 0.434969 0.090 Uiso 0.456(6) 1 calc R U P C 2
H48D H 0.164675 0.125154 0.438445 0.090 Uiso 0.456(6) 1 calc R U P C 2
C49 C 0.3947(15) 0.2948(17) 0.3883(3) 0.060(2) Uani 0.544(6) 1 d D U P C 1
C49A C 0.3961(18) 0.351(2) 0.3881(4) 0.065(3) Uani 0.456(6) 1 d D U P C 2
C50 C 0.5384(18) 0.1951(18) 0.3907(4) 0.070(3) Uani 0.544(6) 1 d D U P C 1
H50 H 0.618810 0.180568 0.387520 0.084 Uiso 0.544(6) 1 calc R U P C 1
C50A C 0.520(2) 0.236(2) 0.3943(5) 0.071(3) Uani 0.456(6) 1 d D U P C 2
H50A H 0.593727 0.210322 0.392189 0.085 Uiso 0.456(6) 1 calc R U P C 2
C51 C 0.4231(18) 0.1155(18) 0.4077(3) 0.072(3) Uani 0.544(6) 1 d D U P C 1
H51 H 0.403588 0.030351 0.418788 0.086 Uiso 0.544(6) 1 calc R U P C 1
C51A C 0.398(2) 0.161(2) 0.4118(4) 0.074(3) Uani 0.456(6) 1 d D U P C 2
H51A H 0.368286 0.075053 0.423563 0.089 Uiso 0.456(6) 1 calc R U P C 2
C52 C 0.4122(15) 0.7133(18) 0.3381(3) 0.067(3) Uani 0.544(6) 1 d D U P C 1
H52 H 0.452141 0.686453 0.356283 0.080 Uiso 0.544(6) 1 calc R U P C 1
C52A C 0.461(2) 0.769(2) 0.3288(5) 0.089(4) Uani 0.456(6) 1 d D U P C 2
H52A H 0.499976 0.756071 0.348922 0.107 Uiso 0.456(6) 1 calc R U P C 2
C53 C 0.504(2) 0.727(2) 0.3109(4) 0.081(4) Uani 0.544(6) 1 d D U P C 1
H53A H 0.507526 0.636708 0.308380 0.121 Uiso 0.544(6) 1 calc R U P C 1
H53B H 0.603138 0.808296 0.314065 0.121 Uiso 0.544(6) 1 calc R U P C 1
H53C H 0.462878 0.744329 0.292230 0.121 Uiso 0.544(6) 1 calc R U P C 1
C53A C 0.537(3) 0.738(3) 0.3023(6) 0.099(5) Uani 0.456(6) 1 d D U P C 2
H53D H 0.508467 0.634335 0.302336 0.149 Uiso 0.456(6) 1 calc R U P C 2
H53E H 0.643093 0.796568 0.304936 0.149 Uiso 0.456(6) 1 calc R U P C 2
H53F H 0.509704 0.762293 0.282561 0.149 Uiso 0.456(6) 1 calc R U P C 2
C54 C 0.4285(18) 0.8651(19) 0.3451(5) 0.096(4) Uani 0.544(6) 1 d D U P C 1
H54A H 0.386618 0.893015 0.328102 0.144 Uiso 0.544(6) 1 calc R U P C 1
H54B H 0.531775 0.937689 0.347314 0.144 Uiso 0.544(6) 1 calc R U P C 1
H54C H 0.377320 0.859791 0.364350 0.144 Uiso 0.544(6) 1 calc R U P C 1
C54A C 0.507(3) 0.934(2) 0.3246(7) 0.123(6) Uani 0.456(6) 1 d D U P C 2
H54D H 0.457915 0.944540 0.306438 0.185 Uiso 0.456(6) 1 calc R U P C 2
H54E H 0.612318 0.992321 0.321894 0.185 Uiso 0.456(6) 1 calc R U P C 2
H54F H 0.478114 0.967494 0.343025 0.185 Uiso 0.456(6) 1 calc R U P C 2
C55 C 0.625(2) 0.414(2) 0.3575(4) 0.079(4) Uani 0.544(6) 1 d D U P C 1
H55 H 0.561479 0.455827 0.353099 0.095 Uiso 0.544(6) 1 calc R U P C 1
C55A C 0.6327(19) 0.462(2) 0.3586(4) 0.060(3) Uani 0.456(6) 1 d D U P C 2
H55A H 0.611244 0.543037 0.357529 0.072 Uiso 0.456(6) 1 calc R U P C 2
C56 C 0.609(4) 0.355(3) 0.3267(4) 0.080(6) Uani 0.544(6) 1 d D U P C 1
H56A H 0.643600 0.285111 0.326345 0.120 Uiso 0.544(6) 1 calc R U P C 1
H56B H 0.665747 0.434077 0.312182 0.120 Uiso 0.544(6) 1 calc R U P C 1
H56C H 0.506029 0.305862 0.320836 0.120 Uiso 0.544(6) 1 calc R U P C 1
C56A C 0.606(4) 0.399(3) 0.3273(5) 0.073(6) Uani 0.456(6) 1 d D U P C 2
H56D H 0.596675 0.302230 0.328237 0.110 Uiso 0.456(6) 1 calc R U P C 2
H56E H 0.688321 0.462079 0.313903 0.110 Uiso 0.456(6) 1 calc R U P C 2
H56F H 0.516782 0.390806 0.319025 0.110 Uiso 0.456(6) 1 calc R U P C 2
C57 C 0.731(3) 0.541(2) 0.3727(5) 0.136(9) Uani 0.544(6) 1 d D U P C 1
H57A H 0.791358 0.516965 0.385937 0.204 Uiso 0.544(6) 1 calc R U P C 1
H57B H 0.682865 0.580544 0.385428 0.204 Uiso 0.544(6) 1 calc R U P C 1
H57C H 0.793128 0.613414 0.357349 0.204 Uiso 0.544(6) 1 calc R U P C 1
C57A C 0.7830(16) 0.526(2) 0.3700(4) 0.062(3) Uani 0.456(6) 1 d D U P C 2
H57D H 0.789155 0.565224 0.390830 0.093 Uiso 0.456(6) 1 calc R U P C 2
H57E H 0.848603 0.604560 0.356162 0.093 Uiso 0.456(6) 1 calc R U P C 2
H57F H 0.811258 0.451210 0.370739 0.093 Uiso 0.456(6) 1 calc R U P C 2

loop_
_atom_site_aniso_label
_atom_site_aniso_U_11
_atom_site_aniso_U_22
_atom_site_aniso_U_33
_atom_site_aniso_U_23
_atom_site_aniso_U_13
_atom_site_aniso_U_12
Cu1 0.0762(6) 0.0660(5) 0.0819(6) 0.0358(4) 0.0177(5) 0.0329(5)
N1 0.070(5) 0.041(4) 0.050(4) -0.001(3) 0.003(4) 0.015(3)
N1A 0.076(4) 0.044(4) 0.048(4) 0.001(3) 0.001(4) 0.022(3)
N2 0.076(4) 0.047(4) 0.048(5) 0.002(4) 0.003(4) 0.024(3)
N2A 0.076(3) 0.053(4) 0.048(5) 0.002(4) 0.000(4) 0.021(3)
N3 0.075(4) 0.047(3) 0.027(5) -0.001(3) 0.003(4) 0.032(3)
N3A 0.068(3) 0.054(4) 0.028(5) -0.002(3) -0.003(4) 0.016(3)
N4 0.071(4) 0.045(4) 0.046(5) 0.002(3) 0.002(3) 0.034(3)
N4A 0.064(4) 0.048(4) 0.042(5) 0.001(3) 0.000(4) 0.019(3)
N5 0.071(4) 0.044(4) 0.050(4) 0.005(4) 0.000(4) 0.028(3)
N5A 0.064(4) 0.044(4) 0.052(4) 0.004(3) 0.002(4) 0.020(3)
C1 0.070(5) 0.045(5) 0.052(5) 0.004(4) 0.004(4) 0.020(4)
C1A 0.075(4) 0.050(5) 0.052(5) 0.007(4) 0.001(4) 0.021(3)
C2 0.071(6) 0.043(4) 0.055(6) 0.002(4) 0.001(5) 0.016(4)
C2A 0.078(5) 0.043(4) 0.052(6) 0.001(4) 0.004(5) 0.022(4)
C3 0.073(6) 0.047(4) 0.050(5) 0.003(4) -0.001(5) 0.022(4)
C3A 0.076(5) 0.050(4) 0.051(5) 0.002(4) 0.005(5) 0.021(4)
C4 0.079(4) 0.048(4) 0.044(5) -0.003(4) 0.002(4) 0.026(3)
C4A 0.075(4) 0.054(4) 0.046(5) -0.001(4) -0.004(4) 0.019(3)
C5 0.075(4) 0.046(4) 0.033(5) -0.001(4) 0.004(4) 0.032(3)
C5A 0.070(4) 0.053(4) 0.034(5) 0.000(4) -0.006(4) 0.017(3)
C6 0.074(4) 0.046(4) 0.030(5) -0.002(4) -0.002(4) 0.035(3)
C6A 0.066(4) 0.054(4) 0.030(4) -0.001(4) 0.002(4) 0.017(3)
C7 0.076(4) 0.055(4) 0.046(5) -0.003(5) -0.002(4) 0.039(4)
C7A 0.068(4) 0.065(5) 0.043(5) -0.003(5) 0.000(4) 0.021(4)
C8 0.073(4) 0.057(5) 0.042(5) 0.002(4) 0.001(5) 0.041(4)
C8A 0.064(4) 0.065(5) 0.043(5) 0.001(5) -0.001(5) 0.021(4)
C9 0.077(4) 0.057(5) 0.038(5) 0.001(5) 0.005(4) 0.037(4)
C9A 0.073(4) 0.064(5) 0.038(5) 0.003(5) -0.004(4) 0.023(4)
C10 0.075(5) 0.048(4) 0.040(5) -0.005(4) -0.003(4) 0.035(4)
C10A 0.066(4) 0.052(4) 0.042(5) -0.003(4) 0.000(3) 0.019(3)
C11 0.069(4) 0.051(4) 0.054(5) 0.011(4) 0.001(4) 0.028(3)
C11A 0.071(5) 0.050(4) 0.052(5) 0.006(4) 0.007(4) 0.025(4)
C12 0.068(5) 0.043(4) 0.048(6) 0.004(4) 0.003(5) 0.030(4)
C12A 0.062(6) 0.044(4) 0.051(6) 0.004(4) 0.000(5) 0.020(4)
C13 0.069(5) 0.044(4) 0.051(5) 0.004(4) 0.003(5) 0.030(3)
C13A 0.064(6) 0.047(4) 0.048(5) 0.004(4) 0.000(5) 0.021(4)
C14 0.074(5) 0.045(6) 0.059(6) -0.001(5) 0.009(4) 0.018(4)
C14A 0.079(5) 0.047(6) 0.058(6) 0.003(5) -0.004(5) 0.023(4)
C15 0.072(6) 0.064(9) 0.075(12) 0.011(11) 0.009(7) 0.021(6)
C15A 0.085(8) 0.062(8) 0.076(12) 0.014(9) 0.006(9) 0.035(7)
C16 0.094(11) 0.051(13) 0.060(6) -0.006(8) 0.008(6) 0.029(10)
C16A 0.085(13) 0.071(14) 0.059(6) -0.008(8) -0.013(7) 0.024(11)
C17 0.072(5) 0.049(6) 0.055(5) 0.004(5) -0.004(5) 0.027(4)
C17A 0.070(5) 0.046(5) 0.057(5) 0.003(5) 0.005(4) 0.023(4)
C18 0.083(8) 0.069(9) 0.061(11) 0.005(9) -0.005(9) 0.043(7)
C18A 0.087(9) 0.050(12) 0.055(6) 0.005(7) 0.004(6) 0.028(9)
C19 0.068(11) 0.052(11) 0.055(6) 0.005(6) -0.001(6) 0.022(9)
C19A 0.068(5) 0.070(8) 0.057(10) 0.013(9) 0.010(6) 0.026(5)
Cu2 0.0423(9) 0.0673(15) 0.0434(10) -0.0010(10) -0.0028(7) 0.0235(9)
Cu2A 0.0736(19) 0.078(2) 0.0377(11) -0.0059(12) -0.0021(11) 0.0161(14)
N6 0.062(4) 0.072(4) 0.042(5) -0.004(3) 0.000(3) 0.019(3)
N6A 0.068(4) 0.081(5) 0.048(5) -0.007(4) -0.009(4) 0.020(4)
N7 0.056(4) 0.078(5) 0.037(4) 0.008(3) -0.002(3) 0.014(3)
N7A 0.064(4) 0.068(5) 0.034(4) 0.000(3) -0.002(3) 0.014(3)
N8 0.056(3) 0.091(5) 0.033(4) 0.008(4) 0.005(3) 0.026(3)
N8A 0.070(4) 0.086(5) 0.034(4) -0.007(4) 0.008(3) 0.014(4)
N9 0.066(4) 0.091(5) 0.033(4) -0.006(4) -0.001(3) 0.030(4)
N9A 0.078(4) 0.098(5) 0.031(4) -0.013(5) 0.006(3) 0.011(4)
N10 0.058(4) 0.097(5) 0.032(4) -0.010(4) -0.003(3) 0.016(4)
N10A 0.067(5) 0.101(5) 0.034(4) -0.006(4) 0.000(4) 0.011(4)
C20 0.055(4) 0.070(4) 0.040(4) 0.006(3) -0.002(3) 0.021(3)
C20A 0.064(4) 0.076(5) 0.041(5) -0.002(4) -0.004(3) 0.015(3)
C21 0.069(5) 0.075(5) 0.049(5) -0.005(4) 0.001(4) 0.011(4)
C21A 0.068(5) 0.075(6) 0.054(6) -0.007(4) -0.008(4) 0.020(4)
C22 0.065(4) 0.081(5) 0.047(5) 0.001(4) 0.000(4) 0.009(4)
C22A 0.068(5) 0.074(5) 0.045(5) -0.007(4) -0.008(4) 0.020(4)
C23 0.052(4) 0.089(5) 0.044(5) 0.006(4) -0.003(4) 0.015(4)
C23A 0.064(5) 0.073(5) 0.030(5) 0.002(4) 0.003(4) 0.015(4)
C24 0.057(4) 0.093(5) 0.040(4) 0.009(4) 0.005(3) 0.020(3)
C24A 0.066(4) 0.082(5) 0.033(4) -0.001(4) 0.010(3) 0.013(4)
C25 0.064(4) 0.101(6) 0.037(4) 0.003(4) 0.007(3) 0.032(4)
C25A 0.072(4) 0.094(5) 0.036(4) -0.008(4) 0.013(3) 0.017(4)
C26 0.065(4) 0.107(7) 0.055(5) 0.001(5) 0.009(4) 0.035(4)
C26A 0.074(4) 0.101(6) 0.045(5) -0.008(5) 0.015(4) 0.020(4)
C27 0.063(4) 0.109(7) 0.060(6) 0.006(5) 0.010(4) 0.029(5)
C27A 0.071(5) 0.101(7) 0.047(6) -0.010(5) 0.016(4) 0.019(5)
C28 0.058(4) 0.105(6) 0.054(6) 0.006(5) 0.004(4) 0.024(4)
C28A 0.066(4) 0.096(6) 0.043(5) -0.007(5) 0.013(4) 0.017(4)
C29 0.069(4) 0.105(6) 0.038(4) -0.005(4) 0.005(3) 0.032(4)
C29A 0.079(4) 0.097(6) 0.036(5) -0.013(5) 0.012(3) 0.014(5)
C30 0.058(3) 0.089(5) 0.032(4) -0.004(4) -0.002(3) 0.026(3)
C30A 0.068(4) 0.098(5) 0.030(4) -0.007(4) 0.003(4) 0.012(4)
C31 0.070(5) 0.096(5) 0.037(5) -0.009(5) -0.006(4) 0.020(4)
C31A 0.073(5) 0.101(5) 0.037(5) -0.009(4) -0.002(4) 0.010(4)
C32 0.073(5) 0.092(5) 0.040(5) -0.011(5) -0.006(4) 0.025(4)
C32A 0.076(5) 0.097(5) 0.037(5) -0.007(5) 0.001(4) 0.013(4)
C33 0.062(4) 0.077(5) 0.051(6) -0.013(4) 0.007(4) 0.024(4)
C33A 0.068(5) 0.089(6) 0.074(7) -0.020(6) -0.009(5) 0.021(4)
C34 0.072(8) 0.080(9) 0.063(9) -0.014(6) 0.016(6) 0.010(8)
C34A 0.076(10) 0.098(10) 0.082(12) -0.020(8) 0.003(8) 0.014(9)
C35 0.072(8) 0.095(8) 0.114(11) 0.014(7) 0.025(8) 0.037(7)
C35A 0.104(12) 0.115(10) 0.148(17) -0.024(10) -0.039(12) 0.053(9)
C36 0.067(4) 0.091(7) 0.035(4) -0.003(5) 0.007(3) 0.016(4)
C36A 0.070(5) 0.105(8) 0.047(5) -0.002(5) 0.009(4) 0.013(5)
C37 0.062(4) 0.037(5) 0.038(5) -0.003(4) 0.010(4) 0.011(4)
C37A 0.110(10) 0.114(12) 0.067(8) -0.014(9) 0.008(8) 0.048(9)
C38 0.095(10) 0.095(15) 0.032(4) -0.010(6) 0.000(5) 0.027(9)
C38A 0.097(11) 0.106(16) 0.042(6) -0.005(8) 0.016(6) 0.031(10)
Cu3 0.0428(9) 0.0644(14) 0.0435(10) -0.0019(10) -0.0032(6) 0.0218(10)
Cu3A 0.0759(18) 0.111(3) 0.0376(11) 0.0051(17) -0.0016(10) 0.057(2)
N11 0.062(4) 0.100(5) 0.037(4) 0.003(4) 0.000(3) 0.048(3)
N11A 0.070(4) 0.104(5) 0.047(5) 0.001(4) -0.010(4) 0.045(4)
N12 0.061(4) 0.106(5) 0.038(4) -0.005(4) 0.001(3) 0.046(3)
N12A 0.063(4) 0.101(5) 0.029(4) 0.001(4) -0.001(3) 0.051(4)
N13 0.063(3) 0.105(5) 0.037(4) 0.001(4) 0.009(3) 0.040(4)
C43 0.060(3) 0.111(5) 0.042(4) -0.001(4) 0.010(3) 0.041(4)
C47 0.064(4) 0.115(5) 0.056(6) -0.001(5) 0.013(4) 0.035(4)
C46 0.071(4) 0.111(6) 0.059(6) 0.001(5) 0.015(4) 0.033(5)
C45 0.076(4) 0.112(6) 0.055(6) 0.008(5) 0.012(4) 0.029(4)
C44 0.074(4) 0.106(6) 0.042(4) 0.009(4) 0.008(3) 0.035(4)
N13A 0.066(4) 0.106(5) 0.036(4) 0.011(4) 0.005(3) 0.050(4)
C43A 0.062(4) 0.106(5) 0.032(5) 0.011(4) 0.008(3) 0.048(4)
C47A 0.065(4) 0.118(6) 0.045(5) 0.019(5) 0.011(4) 0.042(4)
C46A 0.066(4) 0.115(6) 0.046(6) 0.021(5) 0.015(4) 0.042(5)
C45A 0.074(4) 0.113(6) 0.047(5) 0.018(5) 0.010(4) 0.044(4)
C44A 0.071(3) 0.109(5) 0.038(4) 0.017(4) 0.008(3) 0.050(4)
N14 0.079(4) 0.088(5) 0.032(4) 0.006(4) -0.002(3) 0.042(4)
N14A 0.077(4) 0.109(6) 0.036(4) 0.014(5) 0.000(3) 0.052(4)
N15 0.070(4) 0.096(6) 0.032(4) -0.001(4) -0.003(3) 0.049(4)
N15A 0.072(4) 0.100(6) 0.034(4) 0.003(4) -0.004(3) 0.050(4)
C39 0.062(4) 0.092(5) 0.039(4) -0.005(4) 0.000(3) 0.043(3)
C39A 0.063(4) 0.106(5) 0.038(5) 0.002(4) -0.004(4) 0.050(4)
C40 0.066(4) 0.111(5) 0.047(5) 0.003(4) -0.002(4) 0.053(4)
C40A 0.071(5) 0.099(6) 0.051(6) 0.003(5) -0.008(4) 0.047(5)
C41 0.065(4) 0.118(6) 0.048(5) 0.001(4) -0.002(4) 0.050(4)
C41A 0.069(5) 0.098(6) 0.043(5) 0.004(4) -0.009(5) 0.047(5)
C42 0.057(4) 0.112(5) 0.049(5) -0.002(4) 0.004(4) 0.041(4)
C42A 0.062(5) 0.104(5) 0.031(5) 0.006(4) 0.006(4) 0.051(4)
C48 0.081(4) 0.103(6) 0.038(4) 0.010(4) 0.004(3) 0.037(4)
C48A 0.078(4) 0.113(7) 0.039(5) 0.019(5) 0.004(3) 0.051(4)
C49 0.068(3) 0.085(5) 0.032(4) 0.003(4) -0.001(3) 0.042(4)
C49A 0.067(4) 0.099(6) 0.033(4) 0.005(4) -0.003(3) 0.045(4)
C50 0.088(5) 0.097(6) 0.041(5) -0.010(4) -0.016(4) 0.057(4)
C50A 0.080(5) 0.098(6) 0.044(5) 0.003(5) -0.006(4) 0.051(4)
C51 0.091(5) 0.087(6) 0.044(5) -0.007(4) -0.017(4) 0.050(4)
C51A 0.084(5) 0.103(6) 0.042(5) 0.006(4) -0.003(4) 0.053(4)
C52 0.060(4) 0.105(5) 0.043(5) 0.012(4) 0.007(4) 0.047(4)
C52A 0.071(5) 0.116(6) 0.070(7) 0.014(6) -0.013(5) 0.039(5)
C53 0.073(7) 0.127(10) 0.058(8) 0.022(7) 0.021(6) 0.063(7)
C53A 0.071(9) 0.144(11) 0.080(11) 0.026(9) 0.000(7) 0.052(9)
C54 0.070(8) 0.105(6) 0.107(11) -0.005(7) 0.024(7) 0.039(6)
C54A 0.111(13) 0.108(7) 0.123(15) -0.002(9) -0.036(12) 0.034(7)
C55 0.078(5) 0.109(7) 0.046(4) 0.003(4) 0.010(4) 0.045(5)
C55A 0.070(4) 0.098(7) 0.039(4) 0.007(5) 0.002(3) 0.063(5)
C56 0.104(10) 0.112(13) 0.043(4) 0.010(6) 0.014(5) 0.067(10)
C56A 0.099(10) 0.108(13) 0.038(4) 0.007(6) 0.002(5) 0.071(10)
C57 0.153(13) 0.111(9) 0.068(9) 0.014(7) -0.003(10) 0.008(9)
C57A 0.066(5) 0.102(9) 0.052(7) 0.011(6) 0.005(5) 0.067(5)

_geom_special_details            
;
 All esds (except the esd in the dihedral angle between two l.s. planes)
 are estimated using the full covariance matrix.  The cell esds are taken
 into account individually in the estimation of esds in distances, angles
 and torsion angles; correlations between esds in cell parameters are only
 used when they are defined by crystal symmetry.  An approximate (isotropic)
 treatment of cell esds is used for estimating esds involving l.s. planes.
;
loop_
_geom_bond_atom_site_label_1
_geom_bond_atom_site_label_2
_geom_bond_distance
_geom_bond_site_symmetry_2
_geom_bond_publ_flag
Cu1 N3 2.102(11) . ?
Cu1 N3A 2.116(11) . ?
Cu1 C1 2.017(18) . ?
Cu1 C1A 2.009(17) . ?
Cu1 C11 1.819(18) . ?
Cu1 C11A 1.820(18) . ?
N1 C1 1.25(4) . ?
N1 C2 1.42(3) . ?
N1 C14 1.48(3) . ?
N1A C1A 1.25(4) . ?
N1A C2A 1.41(3) . ?
N1A C14A 1.48(3) . ?
N2 C1 1.35(3) . ?
N2 C3 1.40(2) . ?
N2 C4 1.374(19) . ?
N2A C1A 1.34(3) . ?
N2A C3A 1.40(2) . ?
N2A C4A 1.369(18) . ?
N3 C5 1.366(15) . ?
N3 C6 1.390(16) . ?
N3A C5A 1.347(16) . ?
N3A C6A 1.393(16) . ?
N4 C10 1.494(17) . ?
N4 C11 1.44(3) . ?
N4 C13 1.37(2) . ?
N4A C10A 1.498(17) . ?
N4A C11A 1.45(3) . ?
N4A C13A 1.36(2) . ?
N5 C11 1.44(4) . ?
N5 C12 1.34(3) . ?
N5 C17 1.46(3) . ?
N5A C11A 1.43(4) . ?
N5A C12A 1.35(3) . ?
N5A C17A 1.47(3) . ?
C2 H2 0.9500 . ?
C2 C3 1.36(3) . ?
C2A H2A 0.9500 . ?
C2A C3A 1.36(3) . ?
C3 H3 0.9500 . ?
C3A H3A 0.9500 . ?
C4 H4 0.9500 . ?
C4 C5 1.421(17) . ?
C4A H4A 0.9500 . ?
C4A C5A 1.428(17) . ?
C5 C9 1.421(19) . ?
C5A C9A 1.433(19) . ?
C6 C7 1.363(17) . ?
C6 C10 1.516(15) . ?
C6A C7A 1.365(18) . ?
C6A C10A 1.509(16) . ?
C7 H7 0.9500 . ?
C7 C8 1.432(16) . ?
C7A H7A 0.9500 . ?
C7A C8A 1.419(17) . ?
C8 H8 0.9500 . ?
C8 C9 1.394(19) . ?
C8A H8A 0.9500 . ?
C8A C9A 1.386(19) . ?
C9 H9 0.9500 . ?
C9A H9A 0.9500 . ?
C10 H10A 0.9900 . ?
C10 H10B 0.9900 . ?
C10A H10C 0.9900 . ?
C10A H10D 0.9900 . ?
C12 H12 0.9500 . ?
C12 C13 1.32(2) . ?
C12A H12A 0.9500 . ?
C12A C13A 1.33(2) . ?
C13 H13 0.9500 . ?
C13A H13A 0.9500 . ?
C14 H14 1.0000 . ?
C14 C15 1.52(4) . ?
C14 C16 1.50(3) . ?
C14A H14A 1.0000 . ?
C14A C15A 1.52(4) . ?
C14A C16A 1.50(3) . ?
C15 H15A 0.9800 . ?
C15 H15B 0.9800 . ?
C15 H15C 0.9800 . ?
C15A H15D 0.9800 . ?
C15A H15E 0.9800 . ?
C15A H15F 0.9800 . ?
C16 H16A 0.9800 . ?
C16 H16B 0.9800 . ?
C16 H16C 0.9800 . ?
C16A H16D 0.9800 . ?
C16A H16E 0.9800 . ?
C16A H16F 0.9800 . ?
C17 H17 1.0000 . ?
C17 C18 1.56(4) . ?
C17 C19 1.55(3) . ?
C17A H17A 1.0000 . ?
C17A C18A 1.55(3) . ?
C17A C19A 1.55(4) . ?
C18 H18A 0.9800 . ?
C18 H18B 0.9800 . ?
C18 H18C 0.9800 . ?
C18A H18D 0.9800 . ?
C18A H18E 0.9800 . ?
C18A H18F 0.9800 . ?
C19 H19A 0.9800 . ?
C19 H19B 0.9800 . ?
C19 H19C 0.9800 . ?
C19A H19D 0.9800 . ?
C19A H19E 0.9800 . ?
C19A H19F 0.9800 . ?
Cu2 N8 2.102(12) . ?
Cu2 C20 1.864(15) . ?
Cu2 C30 1.920(14) . ?
Cu2A N8A 2.129(14) . ?
Cu2A C20A 1.874(18) . ?
Cu2A C30A 1.929(15) . ?
N6 C20 1.384(18) . ?
N6 C21 1.381(17) . ?
N6 C33 1.446(18) . ?
N6A C20A 1.37(2) . ?
N6A C21A 1.383(17) . ?
N6A C33A 1.44(2) . ?
N7 C20 1.383(15) . ?
N7 C22 1.39(2) . ?
N7 C23 1.41(2) . ?
N7A C20A 1.356(18) . ?
N7A C22A 1.39(2) . ?
N7A C23A 1.44(2) . ?
N8 C24 1.377(16) . ?
N8 C25 1.371(19) . ?
N8A C24A 1.403(18) . ?
N8A C25A 1.39(2) . ?
N9 C29 1.444(17) . ?
N9 C30 1.357(16) . ?
N9 C32 1.38(2) . ?
N9A C29A 1.458(18) . ?
N9A C30A 1.374(19) . ?
N9A C32A 1.40(2) . ?
N10 C30 1.363(16) . ?
N10 C31 1.369(17) . ?
N10 C36 1.524(17) . ?
N10A C30A 1.366(18) . ?
N10A C31A 1.38(2) . ?
N10A C36A 1.497(19) . ?
C21 H21 0.9500 . ?
C21 C22 1.33(2) . ?
C21A H21A 0.9500 . ?
C21A C22A 1.33(2) . ?
C22 H22 0.9500 . ?
C22A H22A 0.9500 . ?
C23 H23 0.9500 . ?
C23 C24 1.34(2) . ?
C23A H23A 0.9500 . ?
C23A C24A 1.36(2) . ?
C24 C28 1.47(2) . ?
C24A C28A 1.48(2) . ?
C25 C26 1.380(19) . ?
C25 C29 1.545(18) . ?
C25A C26A 1.37(2) . ?
C25A C29A 1.55(2) . ?
C26 H26 0.9500 . ?
C26 C27 1.42(2) . ?
C26A H26A 0.9500 . ?
C26A C27A 1.44(2) . ?
C27 H27 0.9500 . ?
C27 C28 1.35(3) . ?
C27A H27A 0.9500 . ?
C27A C28A 1.37(3) . ?
C28 H28 0.9500 . ?
C28A H28A 0.9500 . ?
C29 H29A 0.9900 . ?
C29 H29B 0.9900 . ?
C29A H29C 0.9900 . ?
C29A H29D 0.9900 . ?
C31 H31 0.9500 . ?
C31 C32 1.356(19) . ?
C31A H31A 0.9500 . ?
C31A C32A 1.32(2) . ?
C32 H32 0.9500 . ?
C32A H32A 0.9500 . ?
C33 H33 1.0000 . ?
C33 C34 1.492(18) . ?
C33 C35 1.53(2) . ?
C33A H33A 1.0000 . ?
C33A C34A 1.53(2) . ?
C33A C35A 1.55(2) . ?
C34 H34A 0.9800 . ?
C34 H34B 0.9800 . ?
C34 H34C 0.9800 . ?
C34A H34D 0.9800 . ?
C34A H34E 0.9800 . ?
C34A H34F 0.9800 . ?
C35 H35A 0.9800 . ?
C35 H35B 0.9800 . ?
C35 H35C 0.9800 . ?
C35A H35D 0.9800 . ?
C35A H35E 0.9800 . ?
C35A H35F 0.9800 . ?
C36 H36 1.0000 . ?
C36 C37 1.49(2) . ?
C36 C38 1.471(17) . ?
C36A H36A 1.0000 . ?
C36A C37A 1.42(2) . ?
C36A C38A 1.43(2) . ?
C37 H37A 0.9800 . ?
C37 H37B 0.9800 . ?
C37 H37C 0.9800 . ?
C37A H37D 0.9800 . ?
C37A H37E 0.9800 . ?
C37A H37F 0.9800 . ?
C38 H38A 0.9800 . ?
C38 H38B 0.9800 . ?
C38 H38C 0.9800 . ?
C38A H38D 0.9800 . ?
C38A H38E 0.9800 . ?
C38A H38F 0.9800 . ?
Cu3 N13 2.128(7) . ?
Cu3 C39 1.856(15) . ?
Cu3 C49 1.927(13) . ?
Cu3A N13A 2.201(9) . ?
Cu3A C39A 1.866(18) . ?
Cu3A C49A 1.917(15) . ?
N11 C39 1.399(18) . ?
N11 C40 1.380(16) . ?
N11 C52 1.459(18) . ?
N11A C39A 1.39(2) . ?
N11A C40A 1.380(17) . ?
N11A C52A 1.44(2) . ?
N12 C39 1.384(15) . ?
N12 C41 1.38(2) . ?
N12 C42 1.42(2) . ?
N12A C39A 1.355(17) . ?
N12A C41A 1.39(2) . ?
N12A C42A 1.43(2) . ?
N13 C43 1.3900 . ?
N13 C44 1.3900 . ?
C43 C47 1.3900 . ?
C43 C42 1.38(2) . ?
C47 H47 0.9500 . ?
C47 C46 1.3900 . ?
C46 H46 0.9500 . ?
C46 C45 1.3900 . ?
C45 H45 0.9500 . ?
C45 C44 1.3900 . ?
C44 C48 1.467(15) . ?
N13A C43A 1.3900 . ?
N13A C44A 1.3900 . ?
C43A C47A 1.3900 . ?
C43A C42A 1.381(19) . ?
C47A H47A 0.9500 . ?
C47A C46A 1.3900 . ?
C46A H46A 0.9500 . ?
C46A C45A 1.3900 . ?
C45A H45A 0.9500 . ?
C45A C44A 1.3900 . ?
C44A C48A 1.490(16) . ?
N14 C48 1.432(16) . ?
N14 C49 1.342(16) . ?
N14 C51 1.402(19) . ?
N14A C48A 1.456(19) . ?
N14A C49A 1.359(19) . ?
N14A C51A 1.38(2) . ?
N15 C49 1.346(15) . ?
N15 C50 1.366(16) . ?
N15 C55 1.471(16) . ?
N15A C49A 1.378(17) . ?
N15A C50A 1.360(19) . ?
N15A C55A 1.502(17) . ?
C40 H40 0.9500 . ?
C40 C41 1.34(2) . ?
C40A H40A 0.9500 . ?
C40A C41A 1.35(2) . ?
C41 H41 0.9500 . ?
C41A H41A 0.9500 . ?
C42 H42 0.9500 . ?
C42A H42A 0.9500 . ?
C48 H48A 0.9900 . ?
C48 H48B 0.9900 . ?
C48A H48C 0.9900 . ?
C48A H48D 0.9900 . ?
C50 H50 0.9500 . ?
C50 C51 1.311(18) . ?
C50A H50A 0.9500 . ?
C50A C51A 1.36(2) . ?
C51 H51 0.9500 . ?
C51A H51A 0.9500 . ?
C52 H52 1.0000 . ?
C52 C53 1.493(17) . ?
C52 C54 1.56(2) . ?
C52A H52A 1.0000 . ?
C52A C53A 1.53(2) . ?
C52A C54A 1.58(2) . ?
C53 H53A 0.9800 . ?
C53 H53B 0.9800 . ?
C53 H53C 0.9800 . ?
C53A H53D 0.9800 . ?
C53A H53E 0.9800 . ?
C53A H53F 0.9800 . ?
C54 H54A 0.9800 . ?
C54 H54B 0.9800 . ?
C54 H54C 0.9800 . ?
C54A H54D 0.9800 . ?
C54A H54E 0.9800 . ?
C54A H54F 0.9800 . ?
C55 H55 1.0000 . ?
C55 C56 1.442(17) . ?
C55 C57 1.42(2) . ?
C55A H55A 1.0000 . ?
C55A C56A 1.471(18) . ?
C55A C57A 1.473(19) . ?
C56 H56A 0.9800 . ?
C56 H56B 0.9800 . ?
C56 H56C 0.9800 . ?
C56A H56D 0.9800 . ?
C56A H56E 0.9800 . ?
C56A H56F 0.9800 . ?
C57 H57A 0.9800 . ?
C57 H57B 0.9800 . ?
C57 H57C 0.9800 . ?
C57A H57D 0.9800 . ?
C57A H57E 0.9800 . ?
C57A H57F 0.9800 . ?

loop_
_geom_angle_atom_site_label_1
_geom_angle_atom_site_label_2
_geom_angle_atom_site_label_3
_geom_angle
_geom_angle_site_symmetry_1
_geom_angle_site_symmetry_3
_geom_angle_publ_flag
C1 Cu1 N3 99.0(9) . . ?
C1A Cu1 N3A 98.4(10) . . ?
C11 Cu1 N3 91.0(10) . . ?
C11 Cu1 C1 169.7(9) . . ?
C11A Cu1 N3A 90.8(9) . . ?
C11A Cu1 C1A 170.4(10) . . ?
C1 N1 C2 111(2) . . ?
C1 N1 C14 126(3) . . ?
C2 N1 C14 122(3) . . ?
C1A N1A C2A 111(2) . . ?
C1A N1A C14A 126(3) . . ?
C2A N1A C14A 122(3) . . ?
C1 N2 C3 107.2(17) . . ?
C1 N2 C4 134.4(16) . . ?
C4 N2 C3 118.1(16) . . ?
C1A N2A C3A 107.1(16) . . ?
C1A N2A C4A 133.7(16) . . ?
C4A N2A C3A 119.2(16) . . ?
C5 N3 Cu1 115.8(9) . . ?
C5 N3 C6 117.1(11) . . ?
C6 N3 Cu1 123.9(8) . . ?
C5A N3A Cu1 115.8(9) . . ?
C5A N3A C6A 118.6(11) . . ?
C6A N3A Cu1 122.8(8) . . ?
C11 N4 C10 120.5(14) . . ?
C13 N4 C10 127.3(15) . . ?
C13 N4 C11 111.5(17) . . ?
C11A N4A C10A 120.6(14) . . ?
C13A N4A C10A 127.2(15) . . ?
C13A N4A C11A 111.7(16) . . ?
C11 N5 C17 121(3) . . ?
C12 N5 C11 113(2) . . ?
C12 N5 C17 126(3) . . ?
C11A N5A C17A 121(2) . . ?
C12A N5A C11A 112.8(19) . . ?
C12A N5A C17A 126(3) . . ?
N1 C1 Cu1 132(2) . . ?
N1 C1 N2 108(2) . . ?
N2 C1 Cu1 110.3(15) . . ?
N1A C1A Cu1 133(2) . . ?
N1A C1A N2A 109(2) . . ?
N2A C1A Cu1 111.3(16) . . ?
N1 C2 H2 127.9 . . ?
C3 C2 N1 104(2) . . ?
C3 C2 H2 127.9 . . ?
N1A C2A H2A 127.8 . . ?
C3A C2A N1A 104(2) . . ?
C3A C2A H2A 127.8 . . ?
N2 C3 H3 127.3 . . ?
C2 C3 N2 105.4(19) . . ?
C2 C3 H3 127.3 . . ?
N2A C3A H3A 127.0 . . ?
C2A C3A N2A 106.0(18) . . ?
C2A C3A H3A 127.0 . . ?
N2 C4 H4 116.6 . . ?
N2 C4 C5 126.9(13) . . ?
C5 C4 H4 116.6 . . ?
N2A C4A H4A 116.3 . . ?
N2A C4A C5A 127.3(13) . . ?
C5A C4A H4A 116.3 . . ?
N3 C5 C4 121.2(12) . . ?
N3 C5 C9 121.8(12) . . ?
C9 C5 C4 116.4(12) . . ?
N3A C5A C4A 121.7(13) . . ?
N3A C5A C9A 122.1(13) . . ?
C4A C5A C9A 115.9(12) . . ?
N3 C6 C10 115.1(11) . . ?
C7 C6 N3 125.3(12) . . ?
C7 C6 C10 119.2(12) . . ?
N3A C6A C10A 115.9(12) . . ?
C7A C6A N3A 123.1(12) . . ?
C7A C6A C10A 120.4(13) . . ?
C6 C7 H7 121.7 . . ?
C6 C7 C8 116.6(13) . . ?
C8 C7 H7 121.7 . . ?
C6A C7A H7A 121.2 . . ?
C6A C7A C8A 117.5(14) . . ?
C8A C7A H7A 121.2 . . ?
C7 C8 H8 119.8 . . ?
C9 C8 C7 120.4(13) . . ?
C9 C8 H8 119.8 . . ?
C7A C8A H8A 119.2 . . ?
C9A C8A C7A 121.6(14) . . ?
C9A C8A H8A 119.2 . . ?
C5 C9 H9 120.7 . . ?
C8 C9 C5 118.7(13) . . ?
C8 C9 H9 120.7 . . ?
C5A C9A H9A 121.4 . . ?
C8A C9A C5A 117.1(13) . . ?
C8A C9A H9A 121.4 . . ?
N4 C10 C6 111.7(11) . . ?
N4 C10 H10A 109.3 . . ?
N4 C10 H10B 109.3 . . ?
C6 C10 H10A 109.3 . . ?
C6 C10 H10B 109.3 . . ?
H10A C10 H10B 107.9 . . ?
N4A C10A C6A 110.8(11) . . ?
N4A C10A H10C 109.5 . . ?
N4A C10A H10D 109.5 . . ?
C6A C10A H10C 109.5 . . ?
C6A C10A H10D 109.5 . . ?
H10C C10A H10D 108.1 . . ?
N4 C11 Cu1 127.0(17) . . ?
N5 C11 Cu1 135(2) . . ?
N5 C11 N4 97.8(16) . . ?
N4A C11A Cu1 126.5(16) . . ?
N5A C11A Cu1 135.2(19) . . ?
N5A C11A N4A 97.6(16) . . ?
N5 C12 H12 125.5 . . ?
C13 C12 N5 109(2) . . ?
C13 C12 H12 125.5 . . ?
N5A C12A H12A 125.8 . . ?
C13A C12A N5A 108.4(19) . . ?
C13A C12A H12A 125.8 . . ?
N4 C13 H13 126.4 . . ?
C12 C13 N4 107.2(18) . . ?
C12 C13 H13 126.4 . . ?
N4A C13A H13A 126.3 . . ?
C12A C13A N4A 107.3(17) . . ?
C12A C13A H13A 126.3 . . ?
N1 C14 H14 105.9 . . ?
N1 C14 C15 109(3) . . ?
N1 C14 C16 111(3) . . ?
C15 C14 H14 105.9 . . ?
C16 C14 H14 105.9 . . ?
C16 C14 C15 118(3) . . ?
N1A C14A H14A 106.2 . . ?
N1A C14A C15A 109(3) . . ?
N1A C14A C16A 111(2) . . ?
C15A C14A H14A 106.2 . . ?
C16A C14A H14A 106.2 . . ?
C16A C14A C15A 117(3) . . ?
C14 C15 H15A 109.5 . . ?
C14 C15 H15B 109.5 . . ?
C14 C15 H15C 109.5 . . ?
H15A C15 H15B 109.5 . . ?
H15A C15 H15C 109.5 . . ?
H15B C15 H15C 109.5 . . ?
C14A C15A H15D 109.5 . . ?
C14A C15A H15E 109.5 . . ?
C14A C15A H15F 109.5 . . ?
H15D C15A H15E 109.5 . . ?
H15D C15A H15F 109.5 . . ?
H15E C15A H15F 109.5 . . ?
C14 C16 H16A 109.5 . . ?
C14 C16 H16B 109.5 . . ?
C14 C16 H16C 109.5 . . ?
H16A C16 H16B 109.5 . . ?
H16A C16 H16C 109.5 . . ?
H16B C16 H16C 109.5 . . ?
C14A C16A H16D 109.5 . . ?
C14A C16A H16E 109.5 . . ?
C14A C16A H16F 109.5 . . ?
H16D C16A H16E 109.5 . . ?
H16D C16A H16F 109.5 . . ?
H16E C16A H16F 109.5 . . ?
N5 C17 H17 110.7 . . ?
N5 C17 C18 111(3) . . ?
N5 C17 C19 109(2) . . ?
C18 C17 H17 110.7 . . ?
C19 C17 H17 110.7 . . ?
C19 C17 C18 105(2) . . ?
N5A C17A H17A 110.4 . . ?
N5A C17A C18A 109(2) . . ?
N5A C17A C19A 111(2) . . ?
C18A C17A H17A 110.4 . . ?
C19A C17A H17A 110.4 . . ?
C19A C17A C18A 106(2) . . ?
C17 C18 H18A 109.5 . . ?
C17 C18 H18B 109.5 . . ?
C17 C18 H18C 109.5 . . ?
H18A C18 H18B 109.5 . . ?
H18A C18 H18C 109.5 . . ?
H18B C18 H18C 109.5 . . ?
C17A C18A H18D 109.5 . . ?
C17A C18A H18E 109.5 . . ?
C17A C18A H18F 109.5 . . ?
H18D C18A H18E 109.5 . . ?
H18D C18A H18F 109.5 . . ?
H18E C18A H18F 109.5 . . ?
C17 C19 H19A 109.5 . . ?
C17 C19 H19B 109.5 . . ?
C17 C19 H19C 109.5 . . ?
H19A C19 H19B 109.5 . . ?
H19A C19 H19C 109.5 . . ?
H19B C19 H19C 109.5 . . ?
C17A C19A H19D 109.5 . . ?
C17A C19A H19E 109.5 . . ?
C17A C19A H19F 109.5 . . ?
H19D C19A H19E 109.5 . . ?
H19D C19A H19F 109.5 . . ?
H19E C19A H19F 109.5 . . ?
C20 Cu2 N8 95.6(6) . . ?
C20 Cu2 C30 164.1(6) . . ?
C30 Cu2 N8 97.6(6) . . ?
C20A Cu2A N8A 94.6(7) . . ?
C20A Cu2A C30A 165.1(8) . . ?
C30A Cu2A N8A 93.9(7) . . ?
C20 N6 C33 123.4(11) . . ?
C21 N6 C20 111.5(13) . . ?
C21 N6 C33 125.0(15) . . ?
C20A N6A C21A 112.3(15) . . ?
C20A N6A C33A 124.5(14) . . ?
C21A N6A C33A 123.0(17) . . ?
C20 N7 C22 110.2(15) . . ?
C20 N7 C23 126.6(15) . . ?
C22 N7 C23 123.2(14) . . ?
C20A N7A C22A 109.8(16) . . ?
C20A N7A C23A 129.2(16) . . ?
C22A N7A C23A 120.6(13) . . ?
C24 N8 Cu2 119.5(11) . . ?
C25 N8 Cu2 120.1(8) . . ?
C25 N8 C24 118.5(13) . . ?
C24A N8A Cu2A 120.8(11) . . ?
C25A N8A Cu2A 122.8(10) . . ?
C25A N8A C24A 114.7(14) . . ?
C30 N9 C29 124.5(15) . . ?
C30 N9 C32 107.2(12) . . ?
C32 N9 C29 128.0(14) . . ?
C30A N9A C29A 122.7(16) . . ?
C30A N9A C32A 114.3(13) . . ?
C32A N9A C29A 122.9(16) . . ?
C30 N10 C31 108.1(12) . . ?
C30 N10 C36 121.6(15) . . ?
C31 N10 C36 130.1(14) . . ?
C30A N10A C31A 113.6(14) . . ?
C30A N10A C36A 124.9(19) . . ?
C31A N10A C36A 121.4(18) . . ?
N6 C20 Cu2 133.8(9) . . ?
N7 C20 Cu2 123.0(13) . . ?
N7 C20 N6 103.0(12) . . ?
N6A C20A Cu2A 133.1(12) . . ?
N7A C20A Cu2A 123.3(16) . . ?
N7A C20A N6A 103.7(15) . . ?
N6 C21 H21 126.6 . . ?
C22 C21 N6 106.8(16) . . ?
C22 C21 H21 126.6 . . ?
N6A C21A H21A 127.5 . . ?
C22A C21A N6A 105.0(17) . . ?
C22A C21A H21A 127.5 . . ?
N7 C22 H22 125.8 . . ?
C21 C22 N7 108.3(13) . . ?
C21 C22 H22 125.8 . . ?
N7A C22A H22A 125.4 . . ?
C21A C22A N7A 109.1(14) . . ?
C21A C22A H22A 125.4 . . ?
N7 C23 H23 115.8 . . ?
C24 C23 N7 128.4(14) . . ?
C24 C23 H23 115.8 . . ?
N7A C23A H23A 116.9 . . ?
C24A C23A N7A 126.2(15) . . ?
C24A C23A H23A 116.9 . . ?
N8 C24 C28 115.6(16) . . ?
C23 C24 N8 124.1(15) . . ?
C23 C24 C28 120.3(14) . . ?
N8A C24A C28A 119.2(17) . . ?
C23A C24A N8A 123.1(17) . . ?
C23A C24A C28A 117.7(16) . . ?
N8 C25 C26 128.0(13) . . ?
N8 C25 C29 116.7(12) . . ?
C26 C25 C29 115.3(15) . . ?
N8A C25A C29A 112.8(15) . . ?
C26A C25A N8A 128.5(15) . . ?
C26A C25A C29A 118.2(17) . . ?
C25 C26 H26 123.0 . . ?
C25 C26 C27 114.0(17) . . ?
C27 C26 H26 123.0 . . ?
C25A C26A H26A 121.3 . . ?
C25A C26A C27A 117.5(17) . . ?
C27A C26A H26A 121.3 . . ?
C26 C27 H27 119.8 . . ?
C28 C27 C26 120.5(16) . . ?
C28 C27 H27 119.8 . . ?
C26A C27A H27A 121.2 . . ?
C28A C27A C26A 117.5(18) . . ?
C28A C27A H27A 121.2 . . ?
C24 C28 H28 118.3 . . ?
C27 C28 C24 123.4(16) . . ?
C27 C28 H28 118.3 . . ?
C24A C28A H28A 118.8 . . ?
C27A C28A C24A 122.5(16) . . ?
C27A C28A H28A 118.8 . . ?
N9 C29 C25 114.3(11) . . ?
N9 C29 H29A 108.7 . . ?
N9 C29 H29B 108.7 . . ?
C25 C29 H29A 108.7 . . ?
C25 C29 H29B 108.7 . . ?
H29A C29 H29B 107.6 . . ?
N9A C29A C25A 112.8(13) . . ?
N9A C29A H29C 109.0 . . ?
N9A C29A H29D 109.0 . . ?
C25A C29A H29C 109.0 . . ?
C25A C29A H29D 109.0 . . ?
H29C C29A H29D 107.8 . . ?
N9 C30 Cu2 119.3(10) . . ?
N9 C30 N10 108.3(13) . . ?
N10 C30 Cu2 130.8(11) . . ?
N9A C30A Cu2A 121.4(11) . . ?
N10A C30A Cu2A 135.7(13) . . ?
N10A C30A N9A 99.5(14) . . ?
N10 C31 H31 126.3 . . ?
C32 C31 N10 107.3(14) . . ?
C32 C31 H31 126.3 . . ?
N10A C31A H31A 126.0 . . ?
C32A C31A N10A 108.0(17) . . ?
C32A C31A H31A 126.0 . . ?
N9 C32 H32 125.7 . . ?
C31 C32 N9 108.7(14) . . ?
C31 C32 H32 125.7 . . ?
N9A C32A H32A 127.8 . . ?
C31A C32A N9A 104.3(16) . . ?
C31A C32A H32A 127.8 . . ?
N6 C33 H33 106.5 . . ?
N6 C33 C34 112.3(14) . . ?
N6 C33 C35 111.9(13) . . ?
C34 C33 H33 106.5 . . ?
C34 C33 C35 112.6(16) . . ?
C35 C33 H33 106.5 . . ?
N6A C33A H33A 108.1 . . ?
N6A C33A C34A 109.1(16) . . ?
N6A C33A C35A 109.9(16) . . ?
C34A C33A H33A 108.1 . . ?
C34A C33A C35A 113(2) . . ?
C35A C33A H33A 108.1 . . ?
C33 C34 H34A 109.5 . . ?
C33 C34 H34B 109.5 . . ?
C33 C34 H34C 109.5 . . ?
H34A C34 H34B 109.5 . . ?
H34A C34 H34C 109.5 . . ?
H34B C34 H34C 109.5 . . ?
C33A C34A H34D 109.5 . . ?
C33A C34A H34E 109.5 . . ?
C33A C34A H34F 109.5 . . ?
H34D C34A H34E 109.5 . . ?
H34D C34A H34F 109.5 . . ?
H34E C34A H34F 109.5 . . ?
C33 C35 H35A 109.5 . . ?
C33 C35 H35B 109.5 . . ?
C33 C35 H35C 109.5 . . ?
H35A C35 H35B 109.5 . . ?
H35A C35 H35C 109.5 . . ?
H35B C35 H35C 109.5 . . ?
C33A C35A H35D 109.5 . . ?
C33A C35A H35E 109.5 . . ?
C33A C35A H35F 109.5 . . ?
H35D C35A H35E 109.5 . . ?
H35D C35A H35F 109.5 . . ?
H35E C35A H35F 109.5 . . ?
N10 C36 H36 108.4 . . ?
C37 C36 N10 108.4(14) . . ?
C37 C36 H36 108.4 . . ?
C38 C36 N10 107.2(17) . . ?
C38 C36 H36 108.4 . . ?
C38 C36 C37 115.8(19) . . ?
N10A C36A H36A 93.6 . . ?
C37A C36A N10A 105.0(19) . . ?
C37A C36A H36A 93.6 . . ?
C37A C36A C38A 140(2) . . ?
C38A C36A N10A 114(2) . . ?
C38A C36A H36A 93.6 . . ?
C36 C37 H37A 109.5 . . ?
C36 C37 H37B 109.5 . . ?
C36 C37 H37C 109.5 . . ?
H37A C37 H37B 109.5 . . ?
H37A C37 H37C 109.5 . . ?
H37B C37 H37C 109.5 . . ?
C36A C37A H37D 109.5 . . ?
C36A C37A H37E 109.5 . . ?
C36A C37A H37F 109.5 . . ?
H37D C37A H37E 109.5 . . ?
H37D C37A H37F 109.5 . . ?
H37E C37A H37F 109.5 . . ?
C36 C38 H38A 109.5 . . ?
C36 C38 H38B 109.5 . . ?
C36 C38 H38C 109.5 . . ?
H38A C38 H38B 109.5 . . ?
H38A C38 H38C 109.5 . . ?
H38B C38 H38C 109.5 . . ?
C36A C38A H38D 109.5 . . ?
C36A C38A H38E 109.5 . . ?
C36A C38A H38F 109.5 . . ?
H38D C38A H38E 109.5 . . ?
H38D C38A H38F 109.5 . . ?
H38E C38A H38F 109.5 . . ?
C39 Cu3 N13 96.1(6) . . ?
C39 Cu3 C49 165.2(6) . . ?
C49 Cu3 N13 95.9(5) . . ?
C39A Cu3A N13A 95.0(7) . . ?
C39A Cu3A C49A 164.9(8) . . ?
C49A Cu3A N13A 94.0(6) . . ?
C39 N11 C52 123.5(11) . . ?
C40 N11 C39 112.1(13) . . ?
C40 N11 C52 124.2(15) . . ?
C39A N11A C52A 124.5(14) . . ?
C40A N11A C39A 112.5(15) . . ?
C40A N11A C52A 122.7(17) . . ?
C39 N12 C42 126.2(14) . . ?
C41 N12 C39 110.5(15) . . ?
C41 N12 C42 123.3(13) . . ?
C39A N12A C41A 109.4(16) . . ?
C39A N12A C42A 129.7(16) . . ?
C41A N12A C42A 120.8(13) . . ?
C43 N13 Cu3 119.8(5) . . ?
C43 N13 C44 120.0 . . ?
C44 N13 Cu3 118.5(5) . . ?
N13 C43 C47 120.0 . . ?
C42 C43 N13 122.2(9) . . ?
C42 C43 C47 117.8(9) . . ?
C43 C47 H47 120.0 . . ?
C46 C47 C43 120.0 . . ?
C46 C47 H47 120.0 . . ?
C47 C46 H46 120.0 . . ?
C47 C46 C45 120.0 . . ?
C45 C46 H46 120.0 . . ?
C46 C45 H45 120.0 . . ?
C44 C45 C46 120.0 . . ?
C44 C45 H45 120.0 . . ?
N13 C44 C48 117.9(9) . . ?
C45 C44 N13 120.0 . . ?
C45 C44 C48 121.8(9) . . ?
C43A N13A Cu3A 119.7(5) . . ?
C43A N13A C44A 120.0 . . ?
C44A N13A Cu3A 119.1(5) . . ?
N13A C43A C47A 120.0 . . ?
C42A C43A N13A 122.3(10) . . ?
C42A C43A C47A 117.7(10) . . ?
C43A C47A H47A 120.0 . . ?
C46A C47A C43A 120.0 . . ?
C46A C47A H47A 120.0 . . ?
C47A C46A H46A 120.0 . . ?
C47A C46A C45A 120.0 . . ?
C45A C46A H46A 120.0 . . ?
C46A C45A H45A 120.0 . . ?
C44A C45A C46A 120.0 . . ?
C44A C45A H45A 120.0 . . ?
N13A C44A C48A 115.2(10) . . ?
C45A C44A N13A 120.0 . . ?
C45A C44A C48A 124.3(10) . . ?
C49 N14 C48 125.1(15) . . ?
C49 N14 C51 109.1(11) . . ?
C51 N14 C48 125.6(13) . . ?
C49A N14A C48A 123.1(15) . . ?
C49A N14A C51A 111.6(13) . . ?
C51A N14A C48A 125.2(15) . . ?
C49 N15 C50 112.3(12) . . ?
C49 N15 C55 125.5(14) . . ?
C50 N15 C55 122.2(13) . . ?
C49A N15A C55A 122.5(14) . . ?
C50A N15A C49A 107.9(13) . . ?
C50A N15A C55A 129.5(14) . . ?
N11 C39 Cu3 133.7(9) . . ?
N12 C39 Cu3 123.6(13) . . ?
N12 C39 N11 102.5(12) . . ?
N11A C39A Cu3A 132.8(11) . . ?
N12A C39A Cu3A 123.2(16) . . ?
N12A C39A N11A 104.0(14) . . ?
N11 C40 H40 127.2 . . ?
C41 C40 N11 105.7(15) . . ?
C41 C40 H40 127.2 . . ?
N11A C40A H40A 128.0 . . ?
C41A C40A N11A 104.0(17) . . ?
C41A C40A H40A 128.0 . . ?
N12 C41 H41 125.4 . . ?
C40 C41 N12 109.2(13) . . ?
C40 C41 H41 125.4 . . ?
N12A C41A H41A 125.0 . . ?
C40A C41A N12A 110.0(14) . . ?
C40A C41A H41A 125.0 . . ?
N12 C42 H42 115.3 . . ?
C43 C42 N12 129.5(13) . . ?
C43 C42 H42 115.3 . . ?
N12A C42A H42A 116.1 . . ?
C43A C42A N12A 127.8(14) . . ?
C43A C42A H42A 116.1 . . ?
C44 C48 H48A 108.8 . . ?
C44 C48 H48B 108.8 . . ?
N14 C48 C44 113.8(11) . . ?
N14 C48 H48A 108.8 . . ?
N14 C48 H48B 108.8 . . ?
H48A C48 H48B 107.7 . . ?
C44A C48A H48C 108.6 . . ?
C44A C48A H48D 108.6 . . ?
N14A C48A C44A 114.8(13) . . ?
N14A C48A H48C 108.6 . . ?
N14A C48A H48D 108.6 . . ?
H48C C48A H48D 107.5 . . ?
N14 C49 Cu3 119.3(10) . . ?
N14 C49 N15 104.4(12) . . ?
N15 C49 Cu3 133.2(10) . . ?
N14A C49A Cu3A 121.3(11) . . ?
N14A C49A N15A 105.6(13) . . ?
N15A C49A Cu3A 131.7(11) . . ?
N15 C50 H50 127.1 . . ?
C51 C50 N15 105.8(14) . . ?
C51 C50 H50 127.1 . . ?
N15A C50A H50A 124.6 . . ?
N15A C50A C51A 110.7(17) . . ?
C51A C50A H50A 124.6 . . ?
N14 C51 H51 125.8 . . ?
C50 C51 N14 108.3(14) . . ?
C50 C51 H51 125.8 . . ?
N14A C51A H51A 128.0 . . ?
C50A C51A N14A 103.9(16) . . ?
C50A C51A H51A 128.0 . . ?
N11 C52 H52 107.3 . . ?
N11 C52 C53 112.8(13) . . ?
N11 C52 C54 112.7(12) . . ?
C53 C52 H52 107.3 . . ?
C53 C52 C54 109.0(15) . . ?
C54 C52 H52 107.3 . . ?
N11A C52A H52A 109.2 . . ?
N11A C52A C53A 110.4(16) . . ?
N11A C52A C54A 114.1(17) . . ?
C53A C52A H52A 109.2 . . ?
C53A C52A C54A 105(2) . . ?
C54A C52A H52A 109.2 . . ?
C52 C53 H53A 109.5 . . ?
C52 C53 H53B 109.5 . . ?
C52 C53 H53C 109.5 . . ?
H53A C53 H53B 109.5 . . ?
H53A C53 H53C 109.5 . . ?
H53B C53 H53C 109.5 . . ?
C52A C53A H53D 109.5 . . ?
C52A C53A H53E 109.5 . . ?
C52A C53A H53F 109.5 . . ?
H53D C53A H53E 109.5 . . ?
H53D C53A H53F 109.5 . . ?
H53E C53A H53F 109.5 . . ?
C52 C54 H54A 109.5 . . ?
C52 C54 H54B 109.5 . . ?
C52 C54 H54C 109.5 . . ?
H54A C54 H54B 109.5 . . ?
H54A C54 H54C 109.5 . . ?
H54B C54 H54C 109.5 . . ?
C52A C54A H54D 109.5 . . ?
C52A C54A H54E 109.5 . . ?
C52A C54A H54F 109.5 . . ?
H54D C54A H54E 109.5 . . ?
H54D C54A H54F 109.5 . . ?
H54E C54A H54F 109.5 . . ?
N15 C55 H55 93.2 . . ?
C56 C55 N15 110.5(15) . . ?
C56 C55 H55 93.2 . . ?
C57 C55 N15 113.4(15) . . ?
C57 C55 H55 93.2 . . ?
C57 C55 C56 135.1(18) . . ?
N15A C55A H55A 106.0 . . ?
C56A C55A N15A 109.1(18) . . ?
C56A C55A H55A 106.0 . . ?
C56A C55A C57A 115.9(18) . . ?
C57A C55A N15A 113.1(14) . . ?
C57A C55A H55A 106.0 . . ?
C55 C56 H56A 109.5 . . ?
C55 C56 H56B 109.5 . . ?
C55 C56 H56C 109.5 . . ?
H56A C56 H56B 109.5 . . ?
H56A C56 H56C 109.5 . . ?
H56B C56 H56C 109.5 . . ?
C55A C56A H56D 109.5 . . ?
C55A C56A H56E 109.5 . . ?
C55A C56A H56F 109.5 . . ?
H56D C56A H56E 109.5 . . ?
H56D C56A H56F 109.5 . . ?
H56E C56A H56F 109.5 . . ?
C55 C57 H57A 109.5 . . ?
C55 C57 H57B 109.5 . . ?
C55 C57 H57C 109.5 . . ?
H57A C57 H57B 109.5 . . ?
H57A C57 H57C 109.5 . . ?
H57B C57 H57C 109.5 . . ?
C55A C57A H57D 109.5 . . ?
C55A C57A H57E 109.5 . . ?
C55A C57A H57F 109.5 . . ?
H57D C57A H57E 109.5 . . ?
H57D C57A H57F 109.5 . . ?
H57E C57A H57F 109.5 . . ?

loop_
_geom_torsion_atom_site_label_1
_geom_torsion_atom_site_label_2
_geom_torsion_atom_site_label_3
_geom_torsion_atom_site_label_4
_geom_torsion
_geom_torsion_site_symmetry_1
_geom_torsion_site_symmetry_2
_geom_torsion_site_symmetry_3
_geom_torsion_site_symmetry_4
_geom_torsion_publ_flag
Cu1 N3 C5 C4 24.2(18) . . . . ?
Cu1 N3 C5 C9 -164.2(11) . . . . ?
Cu1 N3 C6 C7 162.2(12) . . . . ?
Cu1 N3 C6 C10 -25.5(16) . . . . ?
Cu1 N3A C5A C4A 22.1(18) . . . . ?
Cu1 N3A C5A C9A -164.6(11) . . . . ?
Cu1 N3A C6A C7A 163.3(11) . . . . ?
Cu1 N3A C6A C10A -25.7(15) . . . . ?
N1 C2 C3 N2 -10(3) . . . . ?
N1A C2A C3A N2A -9(3) . . . . ?
N2 C4 C5 N3 8(3) . . . . ?
N2 C4 C5 C9 -164.1(16) . . . . ?
N2A C4A C5A N3A 10(3) . . . . ?
N2A C4A C5A C9A -163.7(16) . . . . ?
N3 Cu1 C11 N4 28(3) . . . . ?
N3 Cu1 C11 N5 -159(4) . . . . ?
N3 C5 C9 C8 1(2) . . . . ?
N3 C6 C7 C8 -1(2) . . . . ?
N3 C6 C10 N4 60.7(17) . . . . ?
N3A Cu1 C11A N4A 30(2) . . . . ?
N3A Cu1 C11A N5A -162(4) . . . . ?
N3A C5A C9A C8A 2(2) . . . . ?
N3A C6A C7A C8A -2(2) . . . . ?
N3A C6A C10A N4A 62.0(16) . . . . ?
N5 C12 C13 N4 9(3) . . . . ?
N5A C12A C13A N4A 7(3) . . . . ?
C1 Cu1 C11 N4 -167(7) . . . . ?
C1 Cu1 C11 N5 7(12) . . . . ?
C1 N1 C2 C3 -3(4) . . . . ?
C1 N1 C14 C15 -112(5) . . . . ?
C1 N1 C14 C16 116(5) . . . . ?
C1 N2 C3 C2 20(3) . . . . ?
C1 N2 C4 C5 -34(4) . . . . ?
C1A N1A C2A C3A -2(4) . . . . ?
C1A N1A C14A C15A -116(5) . . . . ?
C1A N1A C14A C16A 113(5) . . . . ?
C1A N2A C3A C2A 16(3) . . . . ?
C1A N2A C4A C5A -31(4) . . . . ?
C2 N1 C1 Cu1 157(2) . . . . ?
C2 N1 C1 N2 16(4) . . . . ?
C2 N1 C14 C15 74(5) . . . . ?
C2 N1 C14 C16 -58(5) . . . . ?
C2A N1A C1A Cu1 160(3) . . . . ?
C2A N1A C1A N2A 12(5) . . . . ?
C2A N1A C14A C15A 73(4) . . . . ?
C2A N1A C14A C16A -58(4) . . . . ?
C3 N2 C1 Cu1 -172.7(18) . . . . ?
C3 N2 C1 N1 -22(4) . . . . ?
C3 N2 C4 C5 153(2) . . . . ?
C3A N2A C1A Cu1 -172(2) . . . . ?
C3A N2A C1A N1A -17(4) . . . . ?
C3A N2A C4A C5A 150(2) . . . . ?
C4 N2 C1 Cu1 13(4) . . . . ?
C4 N2 C1 N1 164(3) . . . . ?
C4 N2 C3 C2 -165.0(19) . . . . ?
C4 C5 C9 C8 173.4(13) . . . . ?
C4A N2A C1A Cu1 9(4) . . . . ?
C4A N2A C1A N1A 164(3) . . . . ?
C4A N2A C3A C2A -165.2(19) . . . . ?
C4A C5A C9A C8A 175.2(13) . . . . ?
C5 N3 C6 C7 3(2) . . . . ?
C5 N3 C6 C10 175.5(12) . . . . ?
C5A N3A C6A C7A 3(2) . . . . ?
C5A N3A C6A C10A 174.3(12) . . . . ?
C6 N3 C5 C4 -175.2(13) . . . . ?
C6 N3 C5 C9 -4(2) . . . . ?
C6 C7 C8 C9 -2(2) . . . . ?
C6A N3A C5A C4A -176.6(13) . . . . ?
C6A N3A C5A C9A -3(2) . . . . ?
C6A C7A C8A C9A 0(2) . . . . ?
C7 C6 C10 N4 -126.5(15) . . . . ?
C7 C8 C9 C5 1(2) . . . . ?
C7A C6A C10A N4A -126.8(15) . . . . ?
C7A C8A C9A C5A 0(2) . . . . ?
C10 N4 C11 Cu1 0(4) . . . . ?
C10 N4 C11 N5 -176(2) . . . . ?
C10 N4 C13 C12 175.1(19) . . . . ?
C10 C6 C7 C8 -172.7(12) . . . . ?
C10A N4A C11A Cu1 -2(3) . . . . ?
C10A N4A C11A N5A -173(2) . . . . ?
C10A N4A C13A C12A 174.5(16) . . . . ?
C10A C6A C7A C8A -172.2(12) . . . . ?
C11 N4 C10 C6 -50(3) . . . . ?
C11 N4 C13 C12 -14(3) . . . . ?
C11 N5 C12 C13 0(5) . . . . ?
C11 N5 C17 C18 -147(4) . . . . ?
C11 N5 C17 C19 99(4) . . . . ?
C11A N4A C10A C6A -50(2) . . . . ?
C11A N4A C13A C12A -14(2) . . . . ?
C11A N5A C12A C13A 3(4) . . . . ?
C11A N5A C17A C18A 96(4) . . . . ?
C11A N5A C17A C19A -148(4) . . . . ?
C12 N5 C11 Cu1 178(3) . . . . ?
C12 N5 C11 N4 -8(4) . . . . ?
C12 N5 C17 C18 37(5) . . . . ?
C12 N5 C17 C19 -78(5) . . . . ?
C12A N5A C11A Cu1 179(2) . . . . ?
C12A N5A C11A N4A -10(4) . . . . ?
C12A N5A C17A C18A -77(4) . . . . ?
C12A N5A C17A C19A 39(5) . . . . ?
C13 N4 C10 C6 120(2) . . . . ?
C13 N4 C11 Cu1 -172(3) . . . . ?
C13 N4 C11 N5 13(3) . . . . ?
C13A N4A C10A C6A 120.8(18) . . . . ?
C13A N4A C11A Cu1 -174(2) . . . . ?
C13A N4A C11A N5A 14(3) . . . . ?
C14 N1 C1 Cu1 -17(7) . . . . ?
C14 N1 C1 N2 -159(4) . . . . ?
C14 N1 C2 C3 172(3) . . . . ?
C14A N1A C1A Cu1 -13(7) . . . . ?
C14A N1A C1A N2A -160(3) . . . . ?
C14A N1A C2A C3A 170(3) . . . . ?
C17 N5 C11 Cu1 1(7) . . . . ?
C17 N5 C11 N4 176(3) . . . . ?
C17 N5 C12 C13 176(4) . . . . ?
C17A N5A C11A Cu1 6(6) . . . . ?
C17A N5A C11A N4A 176(3) . . . . ?
C17A N5A C12A C13A 176(3) . . . . ?
Cu2 N8 C24 C23 -15(2) . . . . ?
Cu2 N8 C24 C28 165.5(11) . . . . ?
Cu2 N8 C25 C26 -162.4(13) . . . . ?
Cu2 N8 C25 C29 20.1(18) . . . . ?
Cu2A N8A C24A C23A -14(2) . . . . ?
Cu2A N8A C24A C28A 162.6(13) . . . . ?
Cu2A N8A C25A C26A -165.8(17) . . . . ?
Cu2A N8A C25A C29A 22(2) . . . . ?
N6 C21 C22 N7 -0.8(18) . . . . ?
N6A C21A C22A N7A -0.9(19) . . . . ?
N7 C23 C24 N8 2(3) . . . . ?
N7 C23 C24 C28 -178.6(15) . . . . ?
N7A C23A C24A N8A -2(3) . . . . ?
N7A C23A C24A C28A -178.3(15) . . . . ?
N8 Cu2 C20 N6 172.6(14) . . . . ?
N8 Cu2 C20 N7 -12.0(12) . . . . ?
N8 C24 C28 C27 -2(3) . . . . ?
N8 C25 C26 C27 -4(2) . . . . ?
N8 C25 C29 N9 -57(2) . . . . ?
N8A Cu2A C20A N6A 172.8(19) . . . . ?
N8A Cu2A C20A N7A -8.5(17) . . . . ?
N8A C24A C28A C27A 3(3) . . . . ?
N8A C25A C26A C27A 4(3) . . . . ?
N8A C25A C29A N9A -63(2) . . . . ?
N10 C31 C32 N9 2(2) . . . . ?
N10A C31A C32A N9A -4(3) . . . . ?
C20 N6 C21 C22 2.1(18) . . . . ?
C20 N6 C33 C34 103.6(18) . . . . ?
C20 N6 C33 C35 -128.7(16) . . . . ?
C20 N7 C22 C21 -0.8(17) . . . . ?
C20 N7 C23 C24 6(3) . . . . ?
C20A N6A C21A C22A 2(2) . . . . ?
C20A N6A C33A C34A 94(2) . . . . ?
C20A N6A C33A C35A -141(2) . . . . ?
C20A N7A C22A C21A -1(2) . . . . ?
C20A N7A C23A C24A 13(3) . . . . ?
C21 N6 C20 Cu2 173.6(13) . . . . ?
C21 N6 C20 N7 -2.5(16) . . . . ?
C21 N6 C33 C34 -77(2) . . . . ?
C21 N6 C33 C35 50(2) . . . . ?
C21A N6A C20A Cu2A 176.1(16) . . . . ?
C21A N6A C20A N7A -3(2) . . . . ?
C21A N6A C33A C34A -82(2) . . . . ?
C21A N6A C33A C35A 43(2) . . . . ?
C22 N7 C20 Cu2 -174.6(11) . . . . ?
C22 N7 C20 N6 2.0(16) . . . . ?
C22 N7 C23 C24 -176.8(16) . . . . ?
C22A N7A C20A Cu2A -176.9(13) . . . . ?
C22A N7A C20A N6A 2(2) . . . . ?
C22A N7A C23A C24A -174.6(17) . . . . ?
C23 N7 C20 Cu2 3(2) . . . . ?
C23 N7 C20 N6 179.8(13) . . . . ?
C23 N7 C22 C21 -178.7(14) . . . . ?
C23 C24 C28 C27 178.4(17) . . . . ?
C23A N7A C20A Cu2A -4(3) . . . . ?
C23A N7A C20A N6A 175.2(14) . . . . ?
C23A N7A C22A C21A -174.6(15) . . . . ?
C23A C24A C28A C27A 179.9(19) . . . . ?
C24 N8 C25 C26 2(2) . . . . ?
C24 N8 C25 C29 -175.8(13) . . . . ?
C24A N8A C25A C26A -1(3) . . . . ?
C24A N8A C25A C29A -172.8(16) . . . . ?
C25 N8 C24 C23 -179.4(15) . . . . ?
C25 N8 C24 C28 1(2) . . . . ?
C25 C26 C27 C28 2(2) . . . . ?
C25A N8A C24A C23A -179.2(17) . . . . ?
C25A N8A C24A C28A -3(2) . . . . ?
C25A C26A C27A C28A -3(3) . . . . ?
C26 C25 C29 N9 124.8(16) . . . . ?
C26 C27 C28 C24 0(3) . . . . ?
C26A C25A C29A N9A 124(2) . . . . ?
C26A C27A C28A C24A 0(3) . . . . ?
C29 N9 C30 Cu2 -22(2) . . . . ?
C29 N9 C30 N10 170.7(17) . . . . ?
C29 N9 C32 C31 -173.3(16) . . . . ?
C29 C25 C26 C27 174.0(14) . . . . ?
C29A N9A C30A Cu2A -17(3) . . . . ?
C29A N9A C30A N10A -179(2) . . . . ?
C29A N9A C32A C31A -178.8(19) . . . . ?
C29A C25A C26A C27A 175.7(18) . . . . ?
C30 Cu2 C20 N6 -41(3) . . . . ?
C30 Cu2 C20 N7 134(3) . . . . ?
C30 N9 C29 C25 61(2) . . . . ?
C30 N9 C32 C31 0.8(19) . . . . ?
C30 N10 C31 C32 -5(2) . . . . ?
C30 N10 C36 C37 135(2) . . . . ?
C30 N10 C36 C38 -99(3) . . . . ?
C30A Cu2A C20A N6A -62(5) . . . . ?
C30A Cu2A C20A N7A 116(4) . . . . ?
C30A N9A C29A C25A 64(3) . . . . ?
C30A N9A C32A C31A 3(3) . . . . ?
C30A N10A C31A C32A 4(3) . . . . ?
C30A N10A C36A C37A 69(3) . . . . ?
C30A N10A C36A C38A -101(4) . . . . ?
C31 N10 C30 Cu2 -160.2(16) . . . . ?
C31 N10 C30 N9 5(2) . . . . ?
C31 N10 C36 C37 -50(3) . . . . ?
C31 N10 C36 C38 75(3) . . . . ?
C31A N10A C30A Cu2A -160(2) . . . . ?
C31A N10A C30A N9A -2(3) . . . . ?
C31A N10A C36A C37A -110(3) . . . . ?
C31A N10A C36A C38A 80(4) . . . . ?
C32 N9 C29 C25 -125.6(19) . . . . ?
C32 N9 C30 Cu2 163.6(12) . . . . ?
C32 N9 C30 N10 -4(2) . . . . ?
C32A N9A C29A C25A -114(2) . . . . ?
C32A N9A C30A Cu2A 161.5(17) . . . . ?
C32A N9A C30A N10A -1(3) . . . . ?
C33 N6 C20 Cu2 -7(2) . . . . ?
C33 N6 C20 N7 176.7(13) . . . . ?
C33 N6 C21 C22 -177.1(14) . . . . ?
C33A N6A C20A Cu2A 0(3) . . . . ?
C33A N6A C20A N7A -179.2(16) . . . . ?
C33A N6A C21A C22A 178.9(17) . . . . ?
C36 N10 C30 Cu2 15(3) . . . . ?
C36 N10 C30 N9 -179.6(19) . . . . ?
C36 N10 C31 C32 -179(2) . . . . ?
C36A N10A C30A Cu2A 21(4) . . . . ?
C36A N10A C30A N9A 179(2) . . . . ?
C36A N10A C31A C32A -177(2) . . . . ?
Cu3 N13 C43 C47 164.8(7) . . . . ?
Cu3 N13 C43 C42 -14.0(11) . . . . ?
Cu3 N13 C44 C45 -165.0(6) . . . . ?
Cu3 N13 C44 C48 20.8(10) . . . . ?
Cu3A N13A C43A C47A 167.1(8) . . . . ?
Cu3A N13A C43A C42A -14.2(13) . . . . ?
Cu3A N13A C44A C45A -167.2(8) . . . . ?
Cu3A N13A C44A C48A 20.2(12) . . . . ?
N11 C40 C41 N12 0.3(17) . . . . ?
N11A C40A C41A N12A -4(2) . . . . ?
N13 Cu3 C39 N11 174.0(13) . . . . ?
N13 Cu3 C39 N12 -12.6(12) . . . . ?
N13 C43 C47 C46 0.0 . . . . ?
N13 C43 C42 N12 0(2) . . . . ?
N13 C44 C48 N14 -59.5(17) . . . . ?
C43 N13 C44 C45 0.0 . . . . ?
C43 N13 C44 C48 -174.2(11) . . . . ?
C43 C47 C46 C45 0.0 . . . . ?
C47 C43 C42 N12 -178.4(12) . . . . ?
C47 C46 C45 C44 0.0 . . . . ?
C46 C45 C44 N13 0.0 . . . . ?
C46 C45 C44 C48 174.0(12) . . . . ?
C45 C44 C48 N14 126.4(12) . . . . ?
C44 N13 C43 C47 0.0 . . . . ?
C44 N13 C43 C42 -178.8(12) . . . . ?
N13A Cu3A C39A N11A 174.4(19) . . . . ?
N13A Cu3A C39A N12A -7.8(16) . . . . ?
N13A C43A C47A C46A 0.0 . . . . ?
N13A C43A C42A N12A 1(2) . . . . ?
N13A C44A C48A N14A -62(2) . . . . ?
C43A N13A C44A C45A 0.0 . . . . ?
C43A N13A C44A C48A -172.6(13) . . . . ?
C43A C47A C46A C45A 0.0 . . . . ?
C47A C43A C42A N12A -180.0(13) . . . . ?
C47A C46A C45A C44A 0.0 . . . . ?
C46A C45A C44A N13A 0.0 . . . . ?
C46A C45A C44A C48A 171.9(14) . . . . ?
C45A C44A C48A N14A 125.4(14) . . . . ?
C44A N13A C43A C47A 0.0 . . . . ?
C44A N13A C43A C42A 178.7(13) . . . . ?
N15 C50 C51 N14 -1.5(18) . . . . ?
N15A C50A C51A N14A -2(2) . . . . ?
C39 N11 C40 C41 0.3(17) . . . . ?
C39 N11 C52 C53 104.5(16) . . . . ?
C39 N11 C52 C54 -131.5(15) . . . . ?
C39 N12 C41 C40 -0.8(17) . . . . ?
C39 N12 C42 C43 7(2) . . . . ?
C39A N11A C40A C41A 4(2) . . . . ?
C39A N11A C52A C53A 92(2) . . . . ?
C39A N11A C52A C54A -151(2) . . . . ?
C39A N12A C41A C40A 3(2) . . . . ?
C39A N12A C42A C43A 9(3) . . . . ?
C40 N11 C39 Cu3 173.6(12) . . . . ?
C40 N11 C39 N12 -0.8(15) . . . . ?
C40 N11 C52 C53 -78.8(19) . . . . ?
C40 N11 C52 C54 45.2(19) . . . . ?
C40A N11A C39A Cu3A 175.7(16) . . . . ?
C40A N11A C39A N12A -2(2) . . . . ?
C40A N11A C52A C53A -81(2) . . . . ?
C40A N11A C52A C54A 36(3) . . . . ?
C41 N12 C39 Cu3 -174.2(10) . . . . ?
C41 N12 C39 N11 1.0(15) . . . . ?
C41 N12 C42 C43 -176.0(15) . . . . ?
C41A N12A C39A Cu3A -178.5(13) . . . . ?
C41A N12A C39A N11A 0(2) . . . . ?
C41A N12A C42A C43A -174.9(16) . . . . ?
C42 N12 C39 Cu3 4(2) . . . . ?
C42 N12 C39 N11 178.7(13) . . . . ?
C42 N12 C41 C40 -178.6(13) . . . . ?
C42 C43 C47 C46 178.9(11) . . . . ?
C42A N12A C39A Cu3A -2(3) . . . . ?
C42A N12A C39A N11A 175.9(14) . . . . ?
C42A N12A C41A C40A -173.8(15) . . . . ?
C42A C43A C47A C46A -178.7(13) . . . . ?
C48 N14 C49 Cu3 -22(2) . . . . ?
C48 N14 C49 N15 175.5(14) . . . . ?
C48 N14 C51 C50 -174.7(14) . . . . ?
C48A N14A C49A Cu3A -14(3) . . . . ?
C48A N14A C49A N15A 178.0(18) . . . . ?
C48A N14A C51A C50A -179.1(18) . . . . ?
C49 Cu3 C39 N11 -42(3) . . . . ?
C49 Cu3 C39 N12 131(2) . . . . ?
C49 N14 C48 C44 64(2) . . . . ?
C49 N14 C51 C50 1.3(18) . . . . ?
C49 N15 C50 C51 1.3(19) . . . . ?
C49 N15 C55 C56 -101(2) . . . . ?
C49 N15 C55 C57 88(3) . . . . ?
C49A Cu3A C39A N11A -60(4) . . . . ?
C49A Cu3A C39A N12A 118(3) . . . . ?
C49A N14A C48A C44A 63(3) . . . . ?
C49A N14A C51A C50A 5(2) . . . . ?
C49A N15A C50A C51A -2(2) . . . . ?
C49A N15A C55A C56A -96(2) . . . . ?
C49A N15A C55A C57A 133.5(19) . . . . ?
C50 N15 C49 Cu3 -159.6(13) . . . . ?
C50 N15 C49 N14 -0.5(18) . . . . ?
C50 N15 C55 C56 78(2) . . . . ?
C50 N15 C55 C57 -92(3) . . . . ?
C50A N15A C49A Cu3A -161.5(17) . . . . ?
C50A N15A C49A N14A 4(2) . . . . ?
C50A N15A C55A C56A 80(3) . . . . ?
C50A N15A C55A C57A -50(3) . . . . ?
C51 N14 C48 C44 -121.2(16) . . . . ?
C51 N14 C49 Cu3 162.3(11) . . . . ?
C51 N14 C49 N15 -0.4(16) . . . . ?
C51A N14A C48A C44A -113(2) . . . . ?
C51A N14A C49A Cu3A 162.1(15) . . . . ?
C51A N14A C49A N15A -6(2) . . . . ?
C52 N11 C39 Cu3 -9(2) . . . . ?
C52 N11 C39 N12 176.3(12) . . . . ?
C52 N11 C40 C41 -176.7(13) . . . . ?
C52A N11A C39A Cu3A 2(3) . . . . ?
C52A N11A C39A N12A -176.0(17) . . . . ?
C52A N11A C40A C41A 177.7(17) . . . . ?
C55 N15 C49 Cu3 20(2) . . . . ?
C55 N15 C49 N14 179.3(14) . . . . ?
C55 N15 C50 C51 -178.5(14) . . . . ?
C55A N15A C49A Cu3A 16(3) . . . . ?
C55A N15A C49A N14A -178.5(17) . . . . ?
C55A N15A C50A C51A -178.5(19) . . . . ?

_shelx_res_file                  
;
TITL tah25_10 in P31 #144
    tah25_10.res
    created by SHELXL-2019/3 at 10:30:46 on 09-Oct-2025
CELL 0.71073 10.6182 10.6182 43.2847 90 90 120
ZERR 9 0.00021 0.00021 0.0014 0 0 0
LATT -1
SYMM -Y,+X-Y,0.333+Z
SYMM +Y-X,-X,0.667+Z
SFAC C H Cu N
UNIT 171 216 9 45
SADI Cu1 C1 Cu1 C1A
SADI Cu1 C11 Cu1 C11A
SADI Cu1 N3 Cu1 N3A
SADI N1 C1 N1A C1A
SADI N1 C2 N1A C2A
SADI N1 C14 N1A C14A
SADI N5 C11 N5A C11A
SADI N5 C12 N5A C12A
SADI N5 C17 N5A C17A
SADI C1 N2 C1A N2A
SADI C11 N4 C11A N4A
SADI N2 C3 N2A C3A
SADI N2 C4 N2A C4A
SADI N4 C13 N4A C13A
SADI N4 C10 N4A C10A
SADI C3 C2 C3A C2A
SADI C13 C12 C13A C12A
SADI C5 C9 C5A C9A
SADI C5 N3 C5A N3A
SADI C5 C4 C5A C4A
SADI C6 C7 C6A C7A
SADI C6 C10 C6A C10A
SADI C6 N3 C6A N3A
SADI C7 C8 C7A C8A
SADI C16 C14 C16A C14A
SADI C9 C8 C9A C8A
SADI C19 C17 C18A C17A
SADI C14 C15 C14A C15A
SADI C17 C18 C17A C19A
SADI 0.04 Cu1 N1 Cu1 N1A
SADI 0.04 Cu1 N5 Cu1 N5A
SADI 0.04 Cu1 N2 Cu1 N2A
SADI 0.04 Cu1 N4 Cu1 N4A
SADI 0.04 Cu1 C5 Cu1 C5A
SADI 0.04 Cu1 C6 Cu1 C6A
SADI 0.04 N1 N2 N1A N2A
SADI 0.04 N1 C3 N1A C3A
SADI 0.04 N1 C16 N1A C16A
SADI 0.04 N1 C15 N1A C15A
SADI 0.04 N5 N4 N5A N4A
SADI 0.04 N5 C13 N5A C13A
SADI 0.04 N5 C19 N5A C18A
SADI 0.04 N5 C18 N5A C19A
SADI 0.04 C1 C11 C1A C11A
SADI 0.04 C1 C3 C1A C3A
SADI 0.04 C1 C2 C1A C2A
SADI 0.04 C1 C14 C1A C14A
SADI 0.04 C1 N3 C1A N3A
SADI 0.04 C1 C4 C1A C4A
SADI 0.04 C11 C13 C11A C13A
SADI 0.04 C11 C12 C11A C12A
SADI 0.04 C11 C17 C11A C17A
SADI 0.04 C11 C10 C11A C10A
SADI 0.04 C11 N3 C11A N3A
SADI 0.04 N2 C2 N2A C2A
SADI 0.04 N2 C5 N2A C5A
SADI 0.04 N4 C12 N4A C12A
SADI 0.04 N4 C6 N4A C6A
SADI 0.04 C3 C4 C3A C4A
SADI 0.04 C13 C10 C13A C10A
SADI 0.04 C2 C14 C2A C14A
SADI 0.04 C12 C17 C12A C17A
SADI 0.04 C5 C6 C5A C6A
SADI 0.04 C5 C8 C5A C8A
SADI 0.04 C6 C8 C6A C8A
SADI 0.04 C7 C9 C7A C9A
SADI 0.04 C7 C10 C7A C10A
SADI 0.04 C7 N3 C7A N3A
SADI 0.04 C16 C15 C16A C15A
SADI 0.04 C9 N3 C9A N3A
SADI 0.04 C9 C4 C9A C4A
SADI 0.04 C19 C18 C18A C19A
SADI 0.04 C10 N3 C10A N3A
SADI 0.04 N3 C4 N3A C4A
SIMU 0.01 0.02 2 Cu1 > C19A
RIGU 0.001 0.001 Cu1 > C19A
SADI Cu3 C49 Cu3A C49A
SADI Cu3 N13 Cu3A N13A
SADI Cu3 C39 Cu3A C39A
SADI N12 C42 N12A C42A
SADI N12 C39 N12A C39A
SADI N12 C41 N12A C41A
SADI N14 C49 N14A C49A
SADI N14 C48 N14A C48A
SADI N14 C51 N14A C51A
SADI N15 C49 N15A C49A
SADI N15 C50 N15A C50A
SADI N15 C55 N15A C55A
SADI C42 C43 C42A C43A
SADI C57 C55 C57A C55A
SADI C44 C48 C44A C48A
SADI C51 C50 C51A C50A
SADI N11 C39 N11A C39A
SADI N11 C40 N11A C40A
SADI N11 C52 N11A C52A
SADI C55 C56 C55A C56A
SADI C40 C41 C40A C41A
SADI C53 C52 C53A C52A
SADI C52 C54 C52A C54A
SADI 0.04 Cu3 N12 Cu3A N12A
SADI 0.04 Cu3 N14 Cu3A N14A
SADI 0.04 Cu3 N15 Cu3A N15A
SADI 0.04 Cu3 N11 Cu3A N11A
SADI 0.04 N12 N11 N12A N11A
SADI 0.04 N12 C40 N12A C40A
SADI 0.04 N14 N15 N14A N15A
SADI 0.04 N14 C50 N14A C50A
SADI 0.04 N15 C57 N15A C57A
SADI 0.04 N15 C51 N15A C51A
SADI 0.04 N15 C56 N15A C56A
SADI 0.04 C42 C39 C42A C39A
SADI 0.04 C42 C41 C42A C41A
SADI 0.04 C49 C48 C49A C48A
SADI 0.04 C49 C51 C49A C51A
SADI 0.04 C49 C50 C49A C50A
SADI 0.04 C49 C39 C49A C39A
SADI 0.04 C49 C55 C49A C55A
SADI 0.04 C57 C56 C57A C56A
SADI 0.04 C48 C51 C48A C51A
SADI 0.04 C50 C55 C50A C55A
SADI 0.04 N11 C53 N11A C53A
SADI 0.04 N11 C54 N11A C54A
SADI 0.04 N11 C41 N11A C41A
SADI 0.04 C39 C40 C39A C40A
SADI 0.04 C39 C52 C39A C52A
SADI 0.04 C39 C41 C39A C41A
SADI 0.04 C40 C52 C40A C52A
SADI 0.04 C53 C54 C53A C54A
SIMU 0.01 0.02 2 Cu3 > C57A
RIGU 0.001 0.001 Cu3 > C57A
SADI Cu2 C30 Cu2A C30A
SADI Cu2 N8 Cu2A N8A
SADI Cu2 C20 Cu2A C20A
SADI N7 C23 N7A C23A
SADI N7 C22 N7A C22A
SADI N7 C20 N7A C20A
SADI N9 C30 N9A C30A
SADI N9 C32 N9A C32A
SADI N9 C29 N9A C29A
SADI N10 C30 N10A C30A
SADI N10 C31 N10A C31A
SADI N10 C36 N10A C36A
SADI C23 C24 C23A C24A
SADI C37 C36 C37A C36A
SADI N8 C25 N8A C25A
SADI N8 C24 N8A C24A
SADI C38 C36 C38A C36A
SADI C31 C32 C31A C32A
SADI N6 C21 N6A C21A
SADI N6 C33 N6A C33A
SADI N6 C20 N6A C20A
SADI C22 C21 C22A C21A
SADI C25 C26 C25A C26A
SADI C25 C29 C25A C29A
SADI C33 C34 C33A C34A
SADI C33 C35 C33A C35A
SADI C28 C24 C28A C24A
SADI C28 C27 C28A C27A
SADI C26 C27 C26A C27A
SADI 0.04 Cu2 N7 Cu2A N7A
SADI 0.04 Cu2 N9 Cu2A N9A
SADI 0.04 Cu2 N10 Cu2A N10A
SADI 0.04 Cu2 N6 Cu2A N6A
SADI 0.04 Cu2 C25 Cu2A C25A
SADI 0.04 Cu2 C24 Cu2A C24A
SADI 0.04 N7 N6 N7A N6A
SADI 0.04 N7 C21 N7A C21A
SADI 0.04 N7 C24 N7A C24A
SADI 0.04 N9 N10 N9A N10A
SADI 0.04 N9 C31 N9A C31A
SADI 0.04 N9 C25 N9A C25A
SADI 0.04 N10 C37 N10A C37A
SADI 0.04 N10 C38 N10A C38A
SADI 0.04 N10 C32 N10A C32A
SADI 0.04 C23 N8 C23A N8A
SADI 0.04 C23 C22 C23A C22A
SADI 0.04 C23 C28 C23A C28A
SADI 0.04 C23 C20 C23A C20A
SADI 0.04 C30 N8 C30A N8A
SADI 0.04 C30 C31 C30A C31A
SADI 0.04 C30 C32 C30A C32A
SADI 0.04 C30 C20 C30A C20A
SADI 0.04 C30 C29 C30A C29A
SADI 0.04 C30 C36 C30A C36A
SADI 0.04 C37 C38 C37A C38A
SADI 0.04 N8 C28 N8A C28A
SADI 0.04 N8 C20 N8A C20A
SADI 0.04 N8 C26 N8A C26A
SADI 0.04 N8 C29 N8A C29A
SADI 0.04 C31 C36 C31A C36A
SADI 0.04 C32 C29 C32A C29A
SADI 0.04 N6 C22 N6A C22A
SADI 0.04 N6 C34 N6A C34A
SADI 0.04 N6 C35 N6A C35A
SADI 0.04 C22 C20 C22A C20A
SADI 0.04 C21 C33 C21A C33A
SADI 0.04 C21 C20 C21A C20A
SADI 0.04 C25 C24 C25A C24A
SADI 0.04 C25 C27 C25A C27A
SADI 0.04 C33 C20 C33A C20A
SADI 0.04 C28 C26 C28A C26A
SADI 0.04 C24 C27 C24A C27A
SADI 0.04 C26 C29 C26A C29A
SADI 0.04 C34 C35 C34A C35A
SIMU 0.01 0.02 2 Cu2 > C38A
RIGU 0.001 0.001 Cu2 > C38A

L.S. 100
PLAN  10
SIZE 0.126 0.199 0.222
TEMP -173.15
CONF
BOND
MORE -1
BOND $H
fmap 2
acta
TWIN -1 0 0 0 -1 0 0 0 -1 2
REM <olex2.extras>
REM <HklSrc "%.\\tah25_10.hkl">
REM </olex2.extras>

WGHT    0.019600    4.495100
BASF   0.07720
FVAR       0.09040   0.48196   0.54396   0.52858
CU1   3    0.933222    0.333466    0.585392    11.00000    0.07620    0.06601 =
         0.08188    0.03578    0.01773    0.03291
PART 1
N1    4    1.155836    0.603953    0.552711    21.00000    0.06958    0.04093 =
         0.04987   -0.00130    0.00270    0.01538
PART 2
N1A   4    0.885747    0.062627    0.617980   -21.00000    0.07644    0.04367 =
         0.04807    0.00099    0.00051    0.02185
PART 1
N2    4    0.977867    0.609722    0.572213    21.00000    0.07595    0.04737 =
         0.04756    0.00208    0.00283    0.02397
PART 2
N2A   4    0.701369    0.056012    0.598133   -21.00000    0.07560    0.05264 =
         0.04791    0.00194   -0.00050    0.02054
PART 1
N3    4    0.726934    0.312406    0.579649    21.00000    0.07527    0.04681 =
         0.02677   -0.00117    0.00300    0.03223
PART 2
N3A   4    0.746368    0.354168    0.590980   -21.00000    0.06833    0.05371 =
         0.02817   -0.00166   -0.00331    0.01649
PART 1
N4    4    0.709143    0.028272    0.592384    21.00000    0.07146    0.04542 =
         0.04561    0.00179    0.00152    0.03390
PART 2
N4A   4    1.013516    0.638442    0.578157   -21.00000    0.06380    0.04799 =
         0.04240    0.00124   -0.00046    0.01947
PART 1
N5    4    0.901293    0.068647    0.618143    21.00000    0.07085    0.04359 =
         0.05049    0.00515   -0.00017    0.02784
PART 2
N5A   4    1.166354    0.598440    0.552843   -21.00000    0.06445    0.04356 =
         0.05231    0.00364    0.00203    0.01975
PART 1
C1    1    1.057467    0.543099    0.572553    21.00000    0.06976    0.04491 =
         0.05209    0.00363    0.00404    0.01979
PART 2
C1A   1    0.847082    0.125417    0.598843   -21.00000    0.07464    0.04957 =
         0.05225    0.00651    0.00129    0.02120
PART 1
C2    1    1.171717    0.739731    0.543608    21.00000    0.07077    0.04255 =
         0.05472    0.00158    0.00106    0.01597
AFIX  43
H2    2    1.240799    0.808851    0.529666    21.00000   -1.20000
AFIX   0
PART 2
C2A   1    0.767077   -0.072614    0.626964   -21.00000    0.07839    0.04284 =
         0.05234    0.00059    0.00418    0.02178
AFIX  43
H2A   2    0.767727   -0.142195    0.640661   -21.00000   -1.20000
AFIX   0
PART 1
C3    1    1.065197    0.748175    0.559445    21.00000    0.07334    0.04726 =
         0.05027    0.00303   -0.00105    0.02153
AFIX  43
H3    2    1.052812    0.830445    0.561406    21.00000   -1.20000
AFIX   0
PART 2
C3A   1    0.651492   -0.080759    0.611558   -21.00000    0.07633    0.05045 =
         0.05092    0.00190    0.00519    0.02102
AFIX  43
H3A   2    0.556291   -0.162659    0.610196   -21.00000   -1.20000
AFIX   0
PART 1
C4    1    0.843237    0.575377    0.583340    21.00000    0.07891    0.04763 =
         0.04418   -0.00264    0.00217    0.02634
AFIX  43
H4    2    0.832297    0.654197    0.590323    21.00000   -1.20000
AFIX   0
PART 2
C4A   1    0.602351    0.091662    0.587089   -21.00000    0.07498    0.05401 =
         0.04624   -0.00095   -0.00398    0.01882
AFIX  43
H4A   2    0.513241    0.013499    0.579650   -21.00000   -1.20000
AFIX   0
PART 1
C5    1    0.718571    0.434398    0.585513    21.00000    0.07477    0.04597 =
         0.03304   -0.00083    0.00427    0.03169
PART 2
C5A   1    0.617987    0.233086    0.585500   -21.00000    0.06973    0.05349 =
         0.03356   -0.00040   -0.00598    0.01728
PART 1
C6    1    0.597468    0.180212    0.580025    21.00000    0.07402    0.04638 =
         0.03050   -0.00225   -0.00216    0.03495
PART 2
C6A   1    0.751832    0.488016    0.590670   -21.00000    0.06648    0.05427 =
         0.03001   -0.00134    0.00164    0.01651
PART 1
C7    1    0.462749    0.163421    0.584328    21.00000    0.07580    0.05520 =
         0.04593   -0.00277   -0.00225    0.03858
AFIX  43
H7    2    0.377580    0.070202    0.584150    21.00000   -1.20000
AFIX   0
PART 2
C7A   1    0.631756    0.501785    0.586603   -21.00000    0.06784    0.06458 =
         0.04305   -0.00317    0.00040    0.02073
AFIX  43
H7A   2    0.638314    0.594334    0.587049   -21.00000   -1.20000
AFIX   0
PART 1
C8    1    0.456070    0.293405    0.589131    21.00000    0.07321    0.05673 =
         0.04154    0.00156    0.00104    0.04087
AFIX  43
H8    2    0.364454    0.287598    0.591698    21.00000   -1.20000
AFIX   0
PART 2
C8A   1    0.496843    0.372713    0.581685   -21.00000    0.06426    0.06526 =
         0.04264    0.00130   -0.00096    0.02128
AFIX  43
H8A   2    0.411579    0.379227    0.578816   -21.00000   -1.20000
AFIX   0
PART 1
C9    1    0.583144    0.428352    0.590064    21.00000    0.07740    0.05706 =
         0.03796    0.00139    0.00498    0.03653
AFIX  43
H9    2    0.579289    0.514614    0.593671    21.00000   -1.20000
AFIX   0
PART 2
C9A   1    0.486454    0.237310    0.580968   -21.00000    0.07257    0.06425 =
         0.03761    0.00303   -0.00396    0.02252
AFIX  43
H9A   2    0.396036    0.151034    0.577616   -21.00000   -1.20000
AFIX   0
PART 1
C10   1    0.610785    0.049374    0.571003    21.00000    0.07465    0.04755 =
         0.04014   -0.00499   -0.00266    0.03465
AFIX  23
H10A  2    0.513200   -0.038781    0.571293    21.00000   -1.20000
H10B  2    0.649150    0.062635    0.549682    21.00000   -1.20000
AFIX   0
PART 2
C10A  1    0.895089    0.617552    0.599984   -21.00000    0.06618    0.05216 =
         0.04175   -0.00283    0.00012    0.01940
AFIX  23
H10C  2    0.886040    0.705933    0.600044   -21.00000   -1.20000
H10D  2    0.920430    0.602842    0.621174   -21.00000   -1.20000
AFIX   0
PART 1
C11   1    0.851421    0.147988    0.599760    21.00000    0.06924    0.05135 =
         0.05354    0.01144    0.00111    0.02785
PART 2
C11A  1    1.035125    0.517876    0.570326   -21.00000    0.07072    0.05045 =
         0.05235    0.00620    0.00722    0.02495
PART 1
C12   1    0.796382   -0.068304    0.623621    21.00000    0.06820    0.04302 =
         0.04831    0.00372    0.00338    0.02952
AFIX  43
H12   2    0.807447   -0.138135    0.635214    21.00000   -1.20000
AFIX   0
PART 2
C12A  1    1.197687    0.735777    0.546837   -21.00000    0.06220    0.04441 =
         0.05141    0.00386   -0.00031    0.01998
AFIX  43
H12A  2    1.277151    0.804909    0.534808   -21.00000   -1.20000
AFIX   0
PART 1
C13   1    0.674830   -0.090657    0.610282    21.00000    0.06874    0.04419 =
         0.05075    0.00426    0.00325    0.03017
AFIX  43
H13   2    0.581127   -0.173882    0.612692    21.00000   -1.20000
AFIX   0
PART 2
C13A  1    1.098387    0.758040    0.560623   -21.00000    0.06354    0.04650 =
         0.04848    0.00408   -0.00022    0.02119
AFIX  43
H13A  2    1.088539    0.841798    0.558606   -21.00000   -1.20000
AFIX   0
PART 1
C14   1    1.237766    0.541265    0.537773    21.00000    0.07387    0.04452 =
         0.05893   -0.00057    0.00883    0.01758
AFIX  13
H14   2    1.197062    0.441141    0.546492    21.00000   -1.20000
AFIX   0
PART 2
C14A  1    1.030175    0.126227    0.633021   -21.00000    0.07910    0.04686 =
         0.05769    0.00288   -0.00422    0.02277
AFIX  13
H14A  2    1.089921    0.226212    0.624256   -21.00000   -1.20000
AFIX   0
PART 1
C15   1    1.394859    0.625389    0.548473    21.00000    0.07166    0.06408 =
         0.07469    0.01121    0.00869    0.02129
AFIX 137
H15A  2    1.439896    0.725696    0.540928    21.00000   -1.50000
H15B  2    1.447974    0.579204    0.540297    21.00000   -1.50000
H15C  2    1.398115    0.625571    0.571100    21.00000   -1.50000
AFIX   0
PART 2
C15A  1    1.104019    0.041577    0.623118   -21.00000    0.08534    0.06233 =
         0.07611    0.01381    0.00555    0.03473
AFIX 137
H15D  2    1.049640   -0.057671    0.631284   -21.00000   -1.50000
H15E  2    1.203592    0.089585    0.631176   -21.00000   -1.50000
H15F  2    1.106427    0.038250    0.600510   -21.00000   -1.50000
AFIX   0
PART 1
C16   1    1.208281    0.521685    0.503787    21.00000    0.09374    0.05116 =
         0.05981   -0.00557    0.00760    0.02938
AFIX 137
H16A  2    1.103120    0.464917    0.500262    21.00000   -1.50000
H16B  2    1.254832    0.470206    0.494926    21.00000   -1.50000
H16C  2    1.247587    0.617113    0.493921    21.00000   -1.50000
AFIX   0
PART 2
C16A  1    1.018183    0.145451    0.667028   -21.00000    0.08460    0.07073 =
         0.05864   -0.00782   -0.01305    0.02373
AFIX 137
H16D  2    0.981360    0.212606    0.670315   -21.00000   -1.50000
H16E  2    1.114245    0.185180    0.676619   -21.00000   -1.50000
H16F  2    0.951113    0.051124    0.676365   -21.00000   -1.50000
AFIX   0
PART 1
C17   1    1.049463    0.139103    0.630161    21.00000    0.07157    0.04905 =
         0.05543    0.00354   -0.00370    0.02681
AFIX  13
H17   2    1.115270    0.226297    0.617475    21.00000   -1.20000
AFIX   0
PART 2
C17A  1    1.243478    0.527249    0.540422   -21.00000    0.06970    0.04608 =
         0.05696    0.00269    0.00513    0.02312
AFIX  13
H17A  2    1.221823    0.439940    0.553094   -21.00000   -1.20000
AFIX   0
PART 1
C18   1    1.107433    0.030331    0.631467    21.00000    0.08274    0.06878 =
         0.06060    0.00501   -0.00487    0.04317
AFIX 137
H18A  2    1.041688   -0.054077    0.644025    21.00000   -1.50000
H18B  2    1.204733    0.078380    0.640703    21.00000   -1.50000
H18C  2    1.112345   -0.001735    0.610496    21.00000   -1.50000
AFIX   0
PART 2
C18A  1    1.195073    0.482433    0.506466   -21.00000    0.08746    0.05025 =
         0.05550    0.00506    0.00450    0.02761
AFIX 137
H18D  2    1.089029    0.420880    0.505635   -21.00000   -1.50000
H18E  2    1.240410    0.428341    0.498388   -21.00000   -1.50000
H18F  2    1.225198    0.569767    0.493923   -21.00000   -1.50000
AFIX   0
PART 1
C19   1    1.047922    0.182492    0.664231    21.00000    0.06754    0.05163 =
         0.05550    0.00466   -0.00124    0.02210
AFIX 137
H19A  2    0.998493    0.239327    0.665688    21.00000   -1.50000
H19B  2    1.148062    0.241049    0.671693    21.00000   -1.50000
H19C  2    0.996236    0.094575    0.676886    21.00000   -1.50000
AFIX   0
PART 2
C19A  1    1.409496    0.634221    0.539232   -21.00000    0.06844    0.06972 =
         0.05714    0.01306    0.01031    0.02571
AFIX 137
H19D  2    1.428898    0.720479    0.527278   -21.00000   -1.50000
H19E  2    1.457788    0.586549    0.529386   -21.00000   -1.50000
H19F  2    1.446865    0.663332    0.560281   -21.00000   -1.50000
AFIX   0

PART 1
CU2   3    0.056692    0.760975    0.465029    41.00000    0.04234    0.06726 =
         0.04337   -0.00098   -0.00282    0.02347
PART 2
CU2A  3    0.033895    0.809418    0.467570   -41.00000    0.07357    0.07803 =
         0.03771   -0.00586   -0.00206    0.01614
PART 1
N6    4    0.073417    1.005087    0.502815    41.00000    0.06213    0.07181 =
         0.04199   -0.00363   -0.00043    0.01903
PART 2
N6A   4    0.028569    1.030028    0.509244   -41.00000    0.06849    0.08081 =
         0.04826   -0.00705   -0.00939    0.02023
PART 1
N7    4    0.278331    1.009761    0.496887    41.00000    0.05639    0.07790 =
         0.03679    0.00816   -0.00247    0.01442
PART 2
N7A   4    0.238364    1.050917    0.503491   -41.00000    0.06415    0.06810 =
         0.03390    0.00008   -0.00236    0.01353
PART 1
N8    4    0.258731    0.785228    0.452283    41.00000    0.05573    0.09107 =
         0.03315    0.00769    0.00546    0.02582
PART 2
N8A   4    0.246772    0.850317    0.456835   -41.00000    0.07016    0.08602 =
         0.03396   -0.00715    0.00765    0.01417
PART 1
N9    4   -0.004046    0.507681    0.431032    41.00000    0.06646    0.09136 =
         0.03294   -0.00600   -0.00104    0.03044
PART 2
N9A   4    0.010447    0.576051    0.429024   -41.00000    0.07813    0.09816 =
         0.03108   -0.01256    0.00623    0.01077
PART 1
N10   4   -0.197838    0.459718    0.458562    41.00000    0.05841    0.09692 =
         0.03220   -0.00973   -0.00316    0.01601
PART 2
N10A  4   -0.174003    0.484498    0.457283   -41.00000    0.06711    0.10092 =
         0.03391   -0.00552   -0.00028    0.01093
PART 1
C20   1    0.133484    0.930987    0.488405    41.00000    0.05536    0.07036 =
         0.03968    0.00613   -0.00184    0.02074
PART 2
C20A  1    0.098073    0.968816    0.494287   -41.00000    0.06412    0.07606 =
         0.04149   -0.00248   -0.00404    0.01462
PART 1
C21   1    0.175329    1.119676    0.520307    41.00000    0.06896    0.07532 =
         0.04869   -0.00513    0.00115    0.01106
AFIX  43
H21   2    0.158677    1.183740    0.532710    41.00000   -1.20000
AFIX   0
PART 2
C21A  1    0.120841    1.142997    0.528427   -41.00000    0.06805    0.07523 =
         0.05366   -0.00741   -0.00846    0.02002
AFIX  43
H21A  2    0.096583    1.199250    0.541608   -41.00000   -1.20000
AFIX   0
PART 1
C22   1    0.301269    1.123062    0.516445    41.00000    0.06516    0.08080 =
         0.04684    0.00057    0.00015    0.00897
AFIX  43
H22   2    0.391485    1.191296    0.525510    41.00000   -1.20000
AFIX   0
PART 2
C22A  1    0.250522    1.155724    0.524420   -41.00000    0.06779    0.07395 =
         0.04519   -0.00689   -0.00776    0.02033
AFIX  43
H22A  2    0.337804    1.225356    0.534280   -41.00000   -1.20000
AFIX   0
PART 1
C23   1    0.389075    0.980156    0.488420    41.00000    0.05153    0.08936 =
         0.04369    0.00622   -0.00258    0.01470
AFIX  43
H23   2    0.481127    1.039813    0.497805    41.00000   -1.20000
AFIX   0
PART 2
C23A  1    0.360665    1.032282    0.497011   -41.00000    0.06423    0.07303 =
         0.03021    0.00182    0.00284    0.01472
AFIX  43
H23A  2    0.445986    1.088266    0.508947   -41.00000   -1.20000
AFIX   0
PART 1
C24   1    0.381354    0.878440    0.468785    41.00000    0.05707    0.09284 =
         0.04015    0.00949    0.00468    0.01970
PART 2
C24A  1    0.365886    0.942318    0.475463   -41.00000    0.06558    0.08184 =
         0.03292   -0.00147    0.01004    0.01339
PART 1
C25   1    0.264428    0.685146    0.433183    41.00000    0.06418    0.10056 =
         0.03716    0.00301    0.00724    0.03241
PART 2
C25A  1    0.272505    0.765119    0.436419   -41.00000    0.07248    0.09376 =
         0.03633   -0.00768    0.01293    0.01732
PART 1
C26   1    0.379594    0.661531    0.428521    41.00000    0.06452    0.10727 =
         0.05466    0.00136    0.00943    0.03475
AFIX  43
H26   2    0.373411    0.586050    0.415690    41.00000   -1.20000
AFIX   0
PART 2
C26A  1    0.397991    0.760766    0.432068   -41.00000    0.07380    0.10083 =
         0.04495   -0.00832    0.01546    0.01959
AFIX  43
H26A  2    0.405086    0.701896    0.416416   -41.00000   -1.20000
AFIX   0
PART 1
C27   1    0.508454    0.760435    0.444666    41.00000    0.06277    0.10879 =
         0.06013    0.00596    0.01008    0.02911
AFIX  43
H27   2    0.594318    0.754651    0.442187    41.00000   -1.20000
AFIX   0
PART 2
C27A  1    0.518600    0.848663    0.452084   -41.00000    0.07064    0.10135 =
         0.04728   -0.00977    0.01601    0.01924
AFIX  43
H27A  2    0.606743    0.846341    0.450845   -41.00000   -1.20000
AFIX   0
PART 1
C28   1    0.509526    0.862250    0.463449    41.00000    0.05839    0.10459 =
         0.05355    0.00596    0.00417    0.02417
AFIX  43
H28   2    0.597509    0.926895    0.473776    41.00000   -1.20000
AFIX   0
PART 2
C28A  1    0.501699    0.936031    0.473045   -41.00000    0.06605    0.09639 =
         0.04318   -0.00745    0.01276    0.01720
AFIX  43
H28A  2    0.580110    0.994701    0.486514   -41.00000   -1.20000
AFIX   0
PART 1
C29   1    0.127977    0.590136    0.413410    41.00000    0.06887    0.10513 =
         0.03775   -0.00549    0.00515    0.03236
AFIX  23
H29A  2    0.113996    0.653797    0.398784    41.00000   -1.20000
H29B  2    0.145304    0.521729    0.401076    41.00000   -1.20000
AFIX   0
PART 2
C29A  1    0.144846    0.679701    0.413555   -41.00000    0.07928    0.09696 =
         0.03649   -0.01296    0.01168    0.01403
AFIX  23
H29C  2    0.127723    0.749527    0.401717   -41.00000   -1.20000
H29D  2    0.172460    0.626816    0.398687   -41.00000   -1.20000
AFIX   0
PART 1
C30   1   -0.063786    0.567273    0.449486    41.00000    0.05825    0.08900 =
         0.03172   -0.00405   -0.00168    0.02603
PART 2
C30A  1   -0.061138    0.617984    0.449327   -41.00000    0.06781    0.09826 =
         0.03005   -0.00734    0.00262    0.01169
PART 1
C31   1   -0.216799    0.330097    0.447814    41.00000    0.06985    0.09610 =
         0.03715   -0.00949   -0.00553    0.02004
AFIX  43
H31   2   -0.297471    0.236386    0.451881    41.00000   -1.20000
AFIX   0
PART 2
C31A  1   -0.172835    0.371063    0.442158   -41.00000    0.07251    0.10054 =
         0.03679   -0.00859   -0.00179    0.01000
AFIX  43
H31A  2   -0.244916    0.271246    0.443721   -41.00000   -1.20000
AFIX   0
PART 1
C32   1   -0.099156    0.360184    0.430290    41.00000    0.07304    0.09222 =
         0.04019   -0.01054   -0.00613    0.02520
AFIX  43
H32   2   -0.084801    0.290878    0.419318    41.00000   -1.20000
AFIX   0
PART 2
C32A  1   -0.054402    0.425108    0.425159   -41.00000    0.07644    0.09728 =
         0.03674   -0.00734    0.00102    0.01257
AFIX  43
H32A  2   -0.020480    0.373575    0.413017   -41.00000   -1.20000
AFIX   0
PART 1
C33   1   -0.077067    0.966735    0.499310    41.00000    0.06196    0.07745 =
         0.05102   -0.01340    0.00738    0.02388
AFIX  13
H33   2   -0.116652    0.896813    0.481652    41.00000   -1.20000
AFIX   0
PART 2
C33A  1   -0.124660    0.978736    0.507042   -41.00000    0.06804    0.08895 =
         0.07425   -0.02035   -0.00915    0.02145
AFIX  13
H33A  2   -0.161122    0.922920    0.487325   -41.00000   -1.20000
AFIX   0
PART 1
C34   1   -0.166479    0.888627    0.526886    41.00000    0.07202    0.07965 =
         0.06305   -0.01394    0.01615    0.01022
AFIX 137
H34A  2   -0.123873    0.948448    0.545363    41.00000   -1.50000
H34B  2   -0.168428    0.795921    0.529349    41.00000   -1.50000
H34C  2   -0.265858    0.870213    0.524057    41.00000   -1.50000
AFIX   0
PART 2
C34A  1   -0.203206    0.874550    0.533939   -41.00000    0.07585    0.09759 =
         0.08224   -0.01973    0.00256    0.01392
AFIX 137
H34D  2   -0.170781    0.927668    0.553514   -41.00000   -1.50000
H34E  2   -0.180636    0.795637    0.533756   -41.00000   -1.50000
H34F  2   -0.308391    0.833771    0.531734   -41.00000   -1.50000
AFIX   0
PART 1
C35   1   -0.091926    1.097701    0.490289    41.00000    0.07155    0.09515 =
         0.11362    0.01387    0.02549    0.03716
AFIX 137
H35A  2   -0.192956    1.064756    0.484514    41.00000   -1.50000
H35B  2   -0.028011    1.147740    0.472723    41.00000   -1.50000
H35C  2   -0.064350    1.164680    0.507840    41.00000   -1.50000
AFIX   0
PART 2
C35A  1   -0.151033    1.110016    0.505736   -41.00000    0.10352    0.11467 =
         0.14801   -0.02370   -0.03922    0.05253
AFIX 137
H35D  2   -0.223100    1.092877    0.489714   -41.00000   -1.50000
H35E  2   -0.059531    1.198732    0.500875   -41.00000   -1.50000
H35F  2   -0.187099    1.121225    0.525797   -41.00000   -1.50000
AFIX   0
PART 1
C36   1   -0.294550    0.490977    0.479442    41.00000    0.06698    0.09081 =
         0.03479   -0.00257    0.00666    0.01649
AFIX  13
H36   2   -0.258440    0.597839    0.478899    41.00000   -1.20000
AFIX   0
PART 2
C36A  1   -0.291693    0.458855    0.479737   -41.00000    0.07045    0.10535 =
         0.04658   -0.00165    0.00864    0.01280
AFIX  13
H36A  2   -0.357141    0.356703    0.472641   -41.00000   -1.20000
AFIX   0
PART 1
C37   1   -0.445258    0.413360    0.466797    41.00000    0.06215    0.03741 =
         0.03829   -0.00299    0.00965    0.01138
AFIX 137
H37A  2   -0.478255    0.309430    0.464940    41.00000   -1.50000
H37B  2   -0.446324    0.452807    0.446392    41.00000   -1.50000
H37C  2   -0.510305    0.426802    0.480744    41.00000   -1.50000
AFIX   0
PART 2
C37A  1   -0.374136    0.512500    0.464817   -41.00000    0.10985    0.11383 =
         0.06689   -0.01368    0.00785    0.04811
AFIX 137
H37D  2   -0.319036    0.619051    0.464750   -41.00000   -1.50000
H37E  2   -0.466029    0.478836    0.475881   -41.00000   -1.50000
H37F  2   -0.394380    0.476726    0.443498   -41.00000   -1.50000
AFIX   0
PART 1
C38   1   -0.277474    0.451187    0.511089    41.00000    0.09492    0.09483 =
         0.03247   -0.01048   -0.00017    0.02706
AFIX 137
H38A  2   -0.344401    0.462243    0.524916    41.00000   -1.50000
H38B  2   -0.177211    0.514909    0.518002    41.00000   -1.50000
H38C  2   -0.299435    0.349904    0.511431    41.00000   -1.50000
AFIX   0
PART 2
C38A  1   -0.271694    0.415066    0.509768   -41.00000    0.09701    0.10634 =
         0.04159   -0.00536    0.01567    0.03060
AFIX 137
H38D  2   -0.325363    0.437977    0.525055   -41.00000   -1.50000
H38E  2   -0.167989    0.467116    0.514984   -41.00000   -1.50000
H38F  2   -0.308040    0.310133    0.509821   -41.00000   -1.50000
AFIX   0

PART 1
CU3   3    0.277086    0.371561    0.372400    31.00000    0.04281    0.06437 =
         0.04348   -0.00190   -0.00321    0.02181
PART 2
CU3A  3    0.299345    0.443507    0.369795   -31.00000    0.07589    0.11111 =
         0.03761    0.00510   -0.00165    0.05666
PART 1
N11   4    0.260985    0.599183    0.334383    31.00000    0.06244    0.10033 =
         0.03741    0.00265    0.00026    0.04764
PART 2
N11A  4    0.306498    0.669575    0.327601   -31.00000    0.06977    0.10352 =
         0.04669    0.00090   -0.00988    0.04474
PART 1
N12   4    0.055746    0.398546    0.340333    31.00000    0.06100    0.10599 =
         0.03768   -0.00512    0.00147    0.04566
PART 2
N12A  4    0.095274    0.478370    0.333605   -31.00000    0.06275    0.10075 =
         0.02897    0.00146   -0.00136    0.05137
PART 1
AFIX  66
N13   4    0.073716    0.190078    0.385321    31.00000    0.06288    0.10526 =
         0.03695    0.00093    0.00895    0.03960
C43   1   -0.051061    0.158583    0.368856    31.00000    0.06000    0.11061 =
         0.04230   -0.00056    0.01005    0.04072
C47   1   -0.176069    0.023697    0.372123    31.00000    0.06360    0.11504 =
         0.05607   -0.00100    0.01331    0.03482
AFIX  43
H47   2   -0.261348    0.002173    0.360869    31.00000   -1.20000
AFIX  65
C46   1   -0.176299   -0.079694    0.391856    31.00000    0.07052    0.11124 =
         0.05893    0.00076    0.01536    0.03320
AFIX  43
H46   2   -0.261736   -0.171882    0.394088    31.00000   -1.20000
AFIX  65
C45   1   -0.051523   -0.048201    0.408321    31.00000    0.07588    0.11165 =
         0.05486    0.00847    0.01170    0.02937
AFIX  43
H45   2   -0.051682   -0.118865    0.421808    31.00000   -1.20000
AFIX  65
C44   1    0.073485    0.086684    0.405054    31.00000    0.07388    0.10633 =
         0.04155    0.00863    0.00814    0.03541
AFIX  66
PART 2
N13A  4    0.080245    0.262625    0.380367   -31.00000    0.06614    0.10553 =
         0.03571    0.01149    0.00484    0.04986
C43A  1   -0.036039    0.237682    0.361535   -31.00000    0.06185    0.10617 =
         0.03196    0.01084    0.00799    0.04836
C47A  1   -0.167693    0.108401    0.364114   -31.00000    0.06503    0.11775 =
         0.04489    0.01946    0.01115    0.04207
AFIX  43
H47A  2   -0.247168    0.091355    0.351244   -31.00000   -1.20000
AFIX  65
C46A  1   -0.183065    0.004062    0.385525   -31.00000    0.06632    0.11549 =
         0.04628    0.02086    0.01465    0.04211
AFIX  43
H46A  2   -0.273046   -0.084296    0.387287   -31.00000   -1.20000
AFIX  65
C45A  1   -0.066783    0.029003    0.404356   -31.00000    0.07432    0.11342 =
         0.04700    0.01770    0.00967    0.04444
AFIX  43
H45A  2   -0.077289   -0.042309    0.418989   -31.00000   -1.20000
AFIX  65
C44A  1    0.064873    0.158283    0.401778   -31.00000    0.07068    0.10877 =
         0.03778    0.01656    0.00780    0.04999
AFIX   0
PART 1
N14   4    0.333553    0.177422    0.406684    31.00000    0.07903    0.08768 =
         0.03249    0.00563   -0.00228    0.04196
PART 2
N14A  4    0.326720    0.239407    0.408552   -31.00000    0.07664    0.10946 =
         0.03613    0.01426    0.00003    0.05169
PART 1
N15   4    0.519288    0.303136    0.378643    31.00000    0.06987    0.09590 =
         0.03220   -0.00150   -0.00349    0.04887
PART 2
N15A  4    0.522322    0.351445    0.380341   -31.00000    0.07172    0.10015 =
         0.03365    0.00251   -0.00436    0.05035
PART 1
C39   1    0.200126    0.464268    0.349254    31.00000    0.06161    0.09157 =
         0.03947   -0.00540    0.00034    0.04336
PART 2
C39A  1    0.235279    0.537414    0.342982   -31.00000    0.06338    0.10564 =
         0.03828    0.00175   -0.00383    0.04977
PART 1
C40   1    0.159796    0.613693    0.317092    31.00000    0.06616    0.11050 =
         0.04697    0.00300   -0.00177    0.05307
AFIX  43
H40   2    0.175975    0.695113    0.304997    31.00000   -1.20000
AFIX   0
PART 2
C40A  1    0.215427    0.690314    0.308167   -31.00000    0.07072    0.09921 =
         0.05111    0.00306   -0.00782    0.04681
AFIX  43
H40A  2    0.240072    0.768998    0.294409   -31.00000   -1.20000
AFIX   0
PART 1
C41   1    0.033588    0.488695    0.320919    31.00000    0.06512    0.11754 =
         0.04776    0.00121   -0.00159    0.04962
AFIX  43
H41   2   -0.056563    0.466022    0.311716    31.00000   -1.20000
AFIX   0
PART 2
C41A  1    0.083265    0.572987    0.313223   -31.00000    0.06904    0.09801 =
         0.04321    0.00438   -0.00898    0.04718
AFIX  43
H41A  2   -0.004951    0.557365    0.304188   -31.00000   -1.20000
AFIX   0
PART 1
C42   1   -0.055518    0.256759    0.348534    31.00000    0.05657    0.11221 =
         0.04899   -0.00184    0.00371    0.04122
AFIX  43
H42   2   -0.146423    0.224478    0.338620    31.00000   -1.20000
AFIX   0
PART 2
C42A  1   -0.027416    0.338914    0.340339   -31.00000    0.06195    0.10397 =
         0.03055    0.00621    0.00572    0.05145
AFIX  43
H42A  2   -0.113279    0.312790    0.328851   -31.00000   -1.20000
AFIX   0
PART 1
C48   1    0.202926    0.129864    0.424150    31.00000    0.08053    0.10327 =
         0.03792    0.01027    0.00414    0.03746
AFIX  23
H48A  2    0.216188    0.209411    0.438122    31.00000   -1.20000
H48B  2    0.186451    0.046269    0.437155    31.00000   -1.20000
AFIX   0
PART 2
C48A  1    0.189735    0.204222    0.423333   -31.00000    0.07751    0.11269 =
         0.03916    0.01921    0.00446    0.05090
AFIX  23
H48C  2    0.203664    0.290544    0.434969   -31.00000   -1.20000
H48D  2    0.164675    0.125154    0.438445   -31.00000   -1.20000
AFIX   0
PART 1
C49   1    0.394745    0.294787    0.388257    31.00000    0.06768    0.08530 =
         0.03217    0.00284   -0.00111    0.04235
PART 2
C49A  1    0.396052    0.350536    0.388146   -31.00000    0.06715    0.09925 =
         0.03319    0.00534   -0.00279    0.04544
PART 1
C50   1    0.538446    0.195057    0.390740    31.00000    0.08836    0.09693 =
         0.04050   -0.01006   -0.01608    0.05735
AFIX  43
H50   2    0.618810    0.180568    0.387520    31.00000   -1.20000
AFIX   0
PART 2
C50A  1    0.520125    0.235697    0.394324   -31.00000    0.08035    0.09820 =
         0.04354    0.00276   -0.00613    0.05111
AFIX  43
H50A  2    0.593727    0.210322    0.392189   -31.00000   -1.20000
AFIX   0
PART 1
C51   1    0.423126    0.115460    0.407702    31.00000    0.09144    0.08658 =
         0.04412   -0.00724   -0.01744    0.04956
AFIX  43
H51   2    0.403588    0.030351    0.418788    31.00000   -1.20000
AFIX   0
PART 2
C51A  1    0.397788    0.160987    0.411837   -31.00000    0.08446    0.10256 =
         0.04223    0.00603   -0.00332    0.05263
AFIX  43
H51A  2    0.368286    0.075053    0.423563   -31.00000   -1.20000
AFIX   0
PART 1
C52   1    0.412219    0.713324    0.338122    31.00000    0.06010    0.10486 =
         0.04271    0.01241    0.00727    0.04654
AFIX  13
H52   2    0.452141    0.686453    0.356283    31.00000   -1.20000
AFIX   0
PART 2
C52A  1    0.461277    0.768549    0.328792   -31.00000    0.07053    0.11612 =
         0.06988    0.01366   -0.01259    0.03916
AFIX  13
H52A  2    0.499976    0.756071    0.348922   -31.00000   -1.20000
AFIX   0
PART 1
C53   1    0.504360    0.726825    0.310856    31.00000    0.07313    0.12744 =
         0.05794    0.02216    0.02069    0.06280
AFIX 137
H53A  2    0.507526    0.636708    0.308380    31.00000   -1.50000
H53B  2    0.603138    0.808296    0.314065    31.00000   -1.50000
H53C  2    0.462878    0.744329    0.292230    31.00000   -1.50000
AFIX   0
PART 2
C53A  1    0.537499    0.737654    0.302268   -31.00000    0.07107    0.14373 =
         0.08040    0.02616    0.00030    0.05190
AFIX 137
H53D  2    0.508467    0.634335    0.302336   -31.00000   -1.50000
H53E  2    0.643093    0.796568    0.304936   -31.00000   -1.50000
H53F  2    0.509704    0.762293    0.282561   -31.00000   -1.50000
AFIX   0
PART 1
C54   1    0.428500    0.865094    0.345124    31.00000    0.06997    0.10469 =
         0.10731   -0.00489    0.02401    0.03904
AFIX 137
H54A  2    0.386618    0.893015    0.328102    31.00000   -1.50000
H54B  2    0.531775    0.937689    0.347314    31.00000   -1.50000
H54C  2    0.377320    0.859791    0.364350    31.00000   -1.50000
AFIX   0
PART 2
C54A  1    0.506730    0.933960    0.324643   -31.00000    0.11117    0.10786 =
         0.12334   -0.00153   -0.03563    0.03416
AFIX 137
H54D  2    0.457915    0.944540    0.306438   -31.00000   -1.50000
H54E  2    0.612318    0.992321    0.321894   -31.00000   -1.50000
H54F  2    0.478114    0.967494    0.343025   -31.00000   -1.50000
AFIX   0
PART 1
C55   1    0.625398    0.413726    0.357489    31.00000    0.07850    0.10890 =
         0.04630    0.00331    0.01003    0.04458
AFIX  13
H55   2    0.561479    0.455827    0.353099    31.00000   -1.20000
AFIX   0
PART 2
C55A  1    0.632670    0.461517    0.358580   -31.00000    0.07019    0.09818 =
         0.03874    0.00654    0.00214    0.06272
AFIX  13
H55A  2    0.611244    0.543037    0.357529   -31.00000   -1.20000
AFIX   0
PART 1
C56   1    0.608869    0.354986    0.326749    31.00000    0.10370    0.11207 =
         0.04279    0.01040    0.01409    0.06730
AFIX 137
H56A  2    0.643600    0.285111    0.326345    31.00000   -1.50000
H56B  2    0.665747    0.434077    0.312182    31.00000   -1.50000
H56C  2    0.506029    0.305862    0.320836    31.00000   -1.50000
AFIX   0
PART 2
C56A  1    0.606422    0.398936    0.327328   -31.00000    0.09941    0.10801 =
         0.03776    0.00694    0.00233    0.07086
AFIX 137
H56D  2    0.596675    0.302230    0.328237   -31.00000   -1.50000
H56E  2    0.688321    0.462079    0.313903   -31.00000   -1.50000
H56F  2    0.516782    0.390806    0.319025   -31.00000   -1.50000
AFIX   0
PART 1
C57   1    0.731346    0.540961    0.372724    31.00000    0.15262    0.11068 =
         0.06807    0.01405   -0.00327    0.00842
AFIX 137
H57A  2    0.791358    0.516965    0.385937    31.00000   -1.50000
H57B  2    0.682865    0.580544    0.385428    31.00000   -1.50000
H57C  2    0.793128    0.613414    0.357349    31.00000   -1.50000
AFIX   0
PART 2
C57A  1    0.783000    0.526025    0.370036   -31.00000    0.06552    0.10209 =
         0.05151    0.01106    0.00543    0.06742
AFIX 137
H57D  2    0.789155    0.565224    0.390830   -31.00000   -1.50000
H57E  2    0.848603    0.604560    0.356162   -31.00000   -1.50000
H57F  2    0.811258    0.451210    0.370739   -31.00000   -1.50000
AFIX   0
HKLF 4


REM  tah25_10 in P31 #144
REM wR2 = 0.1140, GooF = S = 1.067, Restrained GooF = 0.996 for all data
REM R1 = 0.0527 for 10020 Fo > 4sig(Fo) and 0.0619 for all 11553 data
REM 1346 parameters refined using 3981 restraints

END

WGHT      0.0196      4.4952

REM Highest difference peak  0.852,  deepest hole -0.642,  1-sigma level  0.049
Q1    1   0.9145  0.3938  0.5885  11.00000  0.05    0.85
Q2    1   0.8563  0.2742  0.5805  11.00000  0.05    0.80
Q3    1   0.1303  0.8467  0.4685  11.00000  0.05    0.44
Q4    1   0.2001  0.3837  0.3679  11.00000  0.05    0.42
Q5    1   0.4649  0.1426  0.3974  11.00000  0.05    0.30
Q6    1   0.2803  0.1810  0.4032  11.00000  0.05    0.29
Q7    1   0.3448  0.0889  0.4125  11.00000  0.05    0.28
Q8    1   0.0188  0.0955  0.3992  11.00000  0.05    0.27
Q9    1   0.3985  0.4170  0.3709  11.00000  0.05    0.24
Q10   1  -0.0752  0.6854  0.4665  11.00000  0.05    0.24
;
_shelx_res_checksum              79195
_olex2_exptl_crystal_mounting_method 'MiTeGen 100 micron MicroLoop'
_olex2_submission_special_instructions 'No special instructions were received'
loop_
_twin_individual_id
_twin_individual_mass_fraction_refined
1 0.92(2)
2 0.08(2)

# start Validation Reply Form
_vrf_PLAT090_tah25_10            
;
PROBLEM: Poor Data / Parameter Ratio (Zmax > 18) ........       4.30 Note  
RESPONSE: This is due to the large number of disordered positions modeled
          in this structure.
;
_vrf_PLAT241_tah25_10            
;
PROBLEM: High   'MainMol' Ueq as Compared to Neighbors of        Cu1 Check 
RESPONSE: Due to the positional disorder of the molecules within this
          structure.
;
_vrf_PLAT250_tah25_10            
;
PROBLEM: Large U3/U1 Ratio for <U(i,j)> Tensor(Resd    2)        2.5 Note  
RESPONSE: Due to the positional disorder of the molecules within this
          structure.
;
_exptl_crystal_recrystallization_method 'Re-crystallisation from solvent: THF'
_chemical_properties_physical    Air-sensitive,Moisture-sensitive,Hygroscopic
